# Supplementary material for: Running-Related Biomechanical Risk Factors for Overuse Injuries in Distance Runners: A Systematic Review Considering Injury Specificity and the Potentials for Future Research
Source: Sports Med. 2022 Mar 5;52(8):1863–77. doi: 10.1007/s40279-022-01666-3 (PMC9325808; doi:10.1007/s40279-022-01666-3)
Supplement: Supplementary file 2 — Supplementary file2 (XLSX 24 kb) [file 40279_2022_1666_MOESM2_ESM.xlsx]

## Sheet: Down and Black
Supplementary Materials - Studies Overview Running related biomechanical risk factors for overuse injuries in distance runners: A systematic review considering injury specificity and the potentials for future research Steffen Willwacher1,3*, Markus Kurz2, Johanna Robbin1,3, Matthias Thelen3, Joseph Hamill4, Luke Kelly5, Patrick Mai3 1Department for Mechanical and Process Engineering, Offenburg Un…
Table S1.1: Achilles tendinopathy Downs and Black 'Quality Index' scores.
	Prospective (P) or retrospective (R) study	Clear aim/hypothesis	Outcome measures clearly described	Patient characteristics clearly described	Confounding variables described	Main findings clearly described	Measures of random variability provided	Actual probability values reported	Participants asked to participate representative of entire population	Participants prepared to participate representative of entire population	Blinding of outcome measurer	Analysis completed was planned	Appropriate statistics	Valid and reliable outcome measures	Appropriate case-control matching	Adjustment made for confounding variables	Total
McCrory et al., 1999	R	1	1	0	1	1	1	0	U	U	U	1	1	U	U	1	8
Donoghue et al., 2008	R	1	1	0	1	1	1	0	0	0	U	1	1	U	U	0	7
Williams et al., 2008	R	1	1	1	1	1	1	1	U	U	U	1	1	1	1	U	11
Azevedo et al., 2009	R	1	1	1	1	1	1	1	U	U	U	1	1	1	U	U	10
Ryan et al., 2009	R	1	0	1	1	1	1	1	U	U	U	1	1	U	1	1	10
van Ginckle et al., 2009	P	1	1	1	2	1	1	1	1	U	1	1	1	U	1	1	14
Baur et al., 2011	R	1	1	1	1	1	1	1	U	U	U	1	1	1	U	0	10
Wyndow et al., 2013	R	1	1	1	1	1	1	1	U	U	U	1	1	1	U	1	11
Franettovich et al., 2014	R	1	1	1	1	1	1	1	U	U	U	1	1	U	U	U	9
Creaby et al., 2016	R	1	1	1	1	1	1	1	U	U	U	1	1	1	U	U	10
Becker et al., 2017	R	1	1	1	1	1	1	0	1	U	U	1	1	1	1	U	11
Johnson et al., 2020	R	1	1	1	1	1	1	1	U	U	1	1	1	1	U	U	11
Bramah et al., 2018	R	1	1	1	1	0	1	1	U	U	U	1	U	1	U	U	8
Table S2.1: Medial tibial stress syndrome Downs and Black 'Quality Index' scores.
	Prospective (P) or retrospective (R) study	Clear aim/hypothesis	Outcome measures clearly described	Patient characteristics clearly described	Confounding variables described	Main findings clearly described	Measures of random variability provided	Actual probability values reported	Participants asked to participate representative of entire population	Participants prepared to participate representative of entire population	Blinding of outcome measurer	Analysis completed was planned	Appropriate statistics	Valid and reliable outcome measures	Appropriate case-control matching	Adjustment made for confounding variables	Total
Becker et al., 2018	P	1	1	1	1	1	1	1	0	0	U	1	1	1	1	0	11
Becker et al., 2017	R	1	1	1	1	1	1	0	0	0	U	1	1	1	U	0	9
Loudon et al., 2012	R	1	1	1	1	1	1	1	0	0	U	1	1	1	U	0	10
Schütte et al., 2018	R	1	1	1	1	1	1	1	U	U	0	1	1	1	U	U	10
Bramah et al., 2018	R	1	1	1	1	0	1	1	U	U	U	1	U	1	U	U	8
Table S3.1: Tibial stress fracture Downs and Black 'Quality Index' scores.
	Prospective (P) or retrospective (R) study	Clear aim/hypothesis	Outcome measures clearly described	Patient characteristics clearly described	Confounding variables described	Main findings clearly described	Measures of random variability provided	Actual probability values reported	Participants asked to participate representative of entire population	Participants prepared to participate representative of entire population	Blinding of outcome measurer	Analysis completed was planned	Appropriate statistics	Valid and reliable outcome measures	Appropriate case-control matching	Adjustment made for confounding variables	Total
Meardon et al., 2015	R	1	1	1	1	1	1	1	0	0	U	1	1	1	1	0	11
Bennell et al., 2004	R	1	1	1	1	1	1	1	0	0	U	1	1	1	1	0	11
Crossley et al., 1999	R	1	1	1	1	1	1	0	0	0	U	1	1	1	1	0	10
Milner et al., 2006	R	1	1	1	0	1	1	1	0	0	U	1	1	1	1	0	10
Milner et al., 2006	R	1	1	1	0	1	1	1	0	0	U	1	1	1	1	0	10
Milner et al., 2010	R	1	1	1	1	1	1	1	0	0	U	1	1	1	U	0	10
Pohl et al., 2008	R	1	1	1	1	1	1	0	0	0	U	1	1	1	U	0	9
Milner et al., 2007	R	1	1	1	1	1	1	1	0	0	U	1	1	1	U	0	10
Johnson et al., 2020	R	1	1	1	1	1	1	1	U	U	1	1	1	1	U	U	11
Table S4.1: Plantar fasciitis Downs and Black 'Quality Index' scores.
	Prospective (P) or retrospective (R) study	Clear aim/hypothesis	Outcome measures clearly described	Patient characteristics clearly described	Confounding variables described	Main findings clearly described	Measures of random variability provided	Actual probability values reported	Participants asked to participate representative of entire population	Participants prepared to participate representative of entire population	Blinding of outcome measurer	Analysis completed was planned	Appropriate statistics	Valid and reliable outcome measures	Appropriate case-control matching	Adjustment made for confounding variables	Total
Ribeiro et al., 2015	R	1	1	1	1	1	1	1	U	U	U	U	1	1	1	1	11
Pohl et al., 2009	R	1	1	1	U	1	1	1	1	1	0	U	1	1	U	U	10
Johnson et al., 2020	R	1	1	1	1	1	1	1	U	U	1	1	1	1	U	U	11
Messier et al 1988	R	1	1	0	U	1	U	0	U	U	0	1	1	1	U	U	6
Ribeiro et al., 2011	R	1	1	1	1	1	U	1	1	U	0	1	1	1	U	U	10
Table S5.1: Iliotibial band syndrome Downs and Black 'Quality Index' scores.
	Prospective (P) or retrospective (R) study	Clear aim/hypothesis	Outcome measures clearly described	Patient characteristics clearly described	Confounding variables described	Main findings clearly described	Measures of random variability provided	Actual probability values reported	Participants asked to participate representative of entire population	Participants prepared to participate representative of entire population	Blinding of outcome measurer	Analysis completed was planned	Appropriate statistics	Valid and reliable outcome measures	Appropriate case-control matching	Adjustment made for confounding variables	Total
Brown et al., 2019	R	1	1	1	1	1	1	1	1	0	U	1	1	1	0	1	12
Baker et al. 2018	R	1	1	1	1	1	1	1	1	U	U	1	1	1	1	1	13
Brown et al., 2016	R	1	1	1	1	1	1	1	0	0	U	1	1	1	U	0	10
Foch et al., 2015	R	1	1	1	1	1	1	1	0	0	U	1	1	1	U	0	10
Noehren et al., 2014	R	1	1	1	1	1	1	1	0	0	U	1	1	1	1	1	12
Foch and Milner 2014	R	1	1	1	1	1	1	1	1	0	U	1	1	1	1	0	12
Ferber et al., 2010	R	1	1	1	1	1	1	1	0	0	U	1	1	1	U	0	10
Hamill et al., 2008	P	1	1	1	1	1	1	1	0	0	U	1	1	1	U	0	10
Noehren et al., 2007	P	1	1	1	1	1	1	1	0	0	U	1	1	1	U	0	10
Messier et al., 1995	R	1	1	1	1	1	1	1	1	1	U	1	1	1	U	1	13
Johnson et al., 2020	R	1	1	1	1	1	1	1	U	U	1	1	1	1	U	U	11
Grau et al 2011	R	1	1	1	1	1	1	0	0	0	U	1	1	1	U	0	9
Bramah et al., 2018	R	1	1	1	1	0	1	1	U	U	U	1	U	1	U	U	8
Messier et al 1988	R	1	0	0	0	0	U	0	U	U	0	1	1	0	U	U	3
Luginick et al., 2018	R	1	1	1	1	1	1	1	U	U	U	1	1	1	U	1	11
Table S6.1: Patello femoral pain syndrome Downs and Black 'Quality Index' scores.
	Prospective (P) or retrospective (R) study	Clear aim/hypothesis	Outcome measures clearly described	Patient characteristics clearly described	Confounding variables described	Main findings clearly described	Measures of random variability provided	Actual probability values reported	Participants asked to participate representative of entire population	Participants prepared to participate representative of entire population	Blinding of outcome measurer	Analysis completed was planned	Appropriate statistics	Valid and reliable outcome measures	Appropriate case-control matching	Adjustment made for confounding variables	Total
Luz et al., 2018	R	1	1	1	1	1	1	1	U	U	0	1	1	1	1	1	12
Esculier et al., 2015	R	1	1	1	1	1	1	1	U	U	0	1	1	1	1	1	12
Souza et al., 2009	R	1	1	0	1	1	1	1	1	U	0	1	1	U	U	1	10
Noehren et al., 2013	P	1	1	0	1	1	U	0	1	1	0	1	1	1	1	1	11
Liao et al., 2018	R	1	1	1	1	1	1	1	U	U	0	1	1	1	U	1	11
Eskofier et al., 2011	P	0	0	1	U	1	1	0	1	U	0	0	1	1	1	1	8
Willson et al., 2014	R	1	1	1	1	1	1	1	U	U	0	1	1	1	1	1	12
Dierks et al., 2008	R	1	1	1	1	1	1	1	1	U	0	U	1	1	0	0	10
Boldt et al., 2013	R	1	1	1	1	1	1	1	U	U	0	1	1	1	0	1	11
Stepanyshyn et al., 2006	P	1	1	0	2	1	1	1	U	U	U	U	1	1	1	1	11
Willson et al., 2011	R	1	1	1	2	1	0	1	U	U	0	1	1	U	U	1	10
Willson et al., 2007	R	1	1	1	2	1	0	1	U	U	0	1	1	U	U	1	10
Thijs et al., 2008	P	1	1	1	0	1	1	0	U	U	1	1	1	1	1	1	11
Duffey et al., 2000	R	1	1	1	1	1	1	1	U	U	0	1	1	1	U	U	10
Dierks et al., 2011	R	1	1	1	2	1	1	1	U	U	0	1	1	1	0	0	11
Noehren et al., 2012	R	1	1	0	U	1	U	0	1	1	0	1	1	1	1	1	10
Rodrigues et al., 2013	R	1	1	1	1	1	1	1	U	U	0	1	1	1	0	1	11
Johnson et al., 2020	R	1	1	1	1	1	1	1	U	U	0	1	1	1	1	1	12
Messier et al., 1991	R	1	1	1	1	1	1	1	U	U	0	1	1	1	0	1	11
Besier et al., 2009	R	1	1	0	1	1	1	1	U	U	U	1	1	1	0	1	10
Bazett-Jones et al., 2013	R	1	1	1	1	1	1	1	U	U	0	1	1	1	1	1	12
Cumningham et. al., 2014	R	1	1	1	1	1	1	1	U	U	0	1	1	1	0	1	11
Liao et al., 2019	R	1	1	1	1	1	1	1	U	U	0	1	1	1	U	1	11
Rees et al., 2019	R	1	1	1	1	1	1	1	U	U	0	1	1	1	U	1	11
Neal et al., 2019	R	1	1	1	1	1	1	1	U	U	0	1	1	1	1	1	12
Willy et al., 2012	R	1	1	1	1	1	1	1	U	U	0	1	1	1	1	1	12
Table S7.1: Patellar tendinopathy syndrome Downs and Black 'Quality Index' scores.
	Prospective (P) or retrospective (R) study	Clear aim/hypothesis	Outcome measures clearly described	Patient characteristics clearly described	Confounding variables described	Main findings clearly described	Measures of random variability provided	Actual probability values reported	Participants asked to participate representative of entire population	Participants prepared to participate representative of entire population	Blinding of outcome measurer	Analysis completed was planned	Appropriate statistics	Valid and reliable outcome measures	Appropriate case-control matching	Adjustment made for confounding variables	Total
Grau et al., 2008	R	1	0	0	0	1	1	0	U	U	U	1	1	1	1	0	7

## Sheet: Risk of Bias
Supplementary Materials - Studies Overview Running related biomechanical risk factors for overuse injuries in distance runners: A systematic review considering injury specificity and the potentials for future research Steffen Willwacher1,3*, Markus Kurz2, Johanna Robbin1,3, Matthias Thelen3, Joseph Hamill4, Luke Kelly5, Patrick Mai3 1Department for Mechanical and Process Engineering, Offenburg Un…
Table S1.2: Achilles tendinopathy risk of bias assessment scores.
	Definition of RRMI	Study design Pro = Yes Retro = No	Description of runners or type of runners Yes = e.g. recreational	Random sample selection process Yes = Pro checking No = Retro	Loss to follow-up Yes = Pro & <20% drop out No = not reported N/A = Retro	Data collected directly from the runners always YES	Same mode of data collection always YES	Diagnosis conducted by any physicians YES = if mentioned	Follow-up period Yes = Pro & 6months+ Yes = Retro <12months	Incidence or prevalence rates of each RRMI expressed by any ratio	Score Risk of Bias
McCrory et al. 1999	0	0	1	0	N/A	1	1	1	N/A	N/A	4
Donoghue et al. 2008	0	0	0	0	N/A	1	1	1	1	N/A	4
Williams et al., 2008	0	0	1	0	N/A	1	1	1	N/A	N/A	4
Azevedo et al., 2009	1	0	1	0	N/A	1	1	1	N/A	N/A	5
Ryan et al. 2009	1	0	1	0	N/A	1	1	1	1	N/A	6
van Ginckle et al. 2009	1	1	1	0	1	1	1	1	1	N/A	8
Baur et al., 2011	1	0	0	0	N/A	1	1	1	N/A	N/A	4
Wyndow et al. 2013	1	0	1	0	N/A	1	1	N/A	1	N/A	5
Franettovich et al. 2014	1	0	1	0	N/A	1	1	N/A	N/A	N/A	4
Creaby et al. 2016	1	0	1	0	N/A	1	1	N/A	N/A	N/A	4
Becker et al. 2017	0	0	1	0	N/A	1	1	1	0	N/A	4
Johnson et al. 2020	0	0	0	0	N/A	1	1	1	0	N/A	3
Bramah et al. 2018	1	0	1	0	N/A	1	1	1	N/A	N/A	5
Table S2.2: Medial tibial stress syndrome risk of bias assessment scores.
	Definition of RRMI	Study design Pro = Yes Retro = No	Description of runners or type of runners Yes = e.g. recreational	Random sample selection process Yes = Pro checking No = Retro	Loss to follow-up Yes = Pro & <20% drop out No = not reported N/A = Retro	Data collected directly from the runners always YES	Same mode of data collection always YES	Diagnosis conducted by any physicians YES = if mentioned	Follow-up period Yes = Pro & 6months+ Yes = Retro <12months	Incidence or prevalence rates of each RRMI expressed by any ratio	Score Risk of Bias
Becker et al. 2018	0	1	1	1	1	1	1	0	1	N/A	7
Becker et al. 2017	0	0	1	0	N/A	1	1	1	N/A	N/A	4
Loudon et al. 2012	0	0	1	0	N/A	1	1	1	N/A	N/A	4
Schütte et al. 2018	1	0	1	0	N/A	1	1	0	1	N/A	5
Bramah et al. 2018	1	0	1	0	N/A	1	1	1	N/A	N/A	5
Table S3.2: Tibial stress fracture risk of bias assessment scores.
	Definition of RRMI	Study design Pro = Yes Retro = No	Description of runners or type of runners Yes = e.g. recreational	Random sample selection process Yes = Pro checking No = Retro	Loss to follow-up Yes = Pro & <20% drop out No = not reported N/A = Retro	Data collected directly from the runners always YES	Same mode of data collection always YES	Diagnosis conducted by any physicians YES = if mentioned	Follow-up period Yes = Pro & 6months+ Yes = Retro <12months	Incidence or prevalence rates of each RRMI expressed by any ratio	Score Risk of Bias
Meardon et al. 2015	0	0	1	0	N/A	1	1	1	N/A	N/A	4
Bennell et al. 2004	0	0	1	0	N/A	1	1	1	N/A	N/A	4
Crossley et al. 1999	0	0	1	0	N/A	1	1	1	N/A	N/A	4
Milner et al. 2006	0	0	1	0	N/A	1	1	1	0	N/A	4
Milner et al. 2006	0	0	1	0	N/A	1	1	1	0	N/A	4
Milner et al. 2010	1	0	1	0	N/A	1	1	1	N/A	N/A	5
Pohl et al. 2008	0	0	1	0	N/A	1	1	1	N/A	N/A	4
Milner et al. 2007	0	0	1	0	N/A	1	1	1	N/A	N/A	4
Johnson et al., 2020	0	0	0	0	N/A	1	1	1	0	N/A	3
Table S4.2: Plantar fasciitis risk of bias assessment scores.
	Definition of RRMI	Study design Pro = Yes Retro = No	Description of runners or type of runners Yes = e.g. recreational	Random sample selection process Yes = Pro checking No = Retro	Loss to follow-up Yes = Pro & <20% drop out No = not reported N/A = Retro	Data collected directly from the runners always YES	Same mode of data collection always YES	Diagnosis conducted by any physicians YES = if mentioned	Follow-up period Yes = Pro & 6months+ Yes = Retro <12months	Incidence or prevalence rates of each RRMI expressed by any ratio	Score Risk of Bias
Ribeiro et al. 2015	1	0	1	0	N/A	1	1	1	0	N/A	5
Pohl et al. 2009	0	0	1	0	N/A	1	1	1	0	N/A	4
Johnson et al. 2020	0	0	0	0	N/A	1	1	1	0	N/A	3
Messier et al 1988	1	0	1	0	N/A	1	1	1	0	N(A	5
Ribeiro et al. 2011	1	0	1	0	N/A	1	1	1	0	N/A	5
Table S5.2: Iliotibial band syndrome risk of bias assessment scores.
	Definition of RRMI	Study design Pro = Yes Retro = No	Description of runners or type of runners Yes = e.g. recreational	Random sample selection process Yes = Pro checking No = Retro	Loss to follow-up Yes = Pro & <20% drop out No = not reported N/A = Retro	Data collected directly from the runners always YES	Same mode of data collection always YES	Diagnosis conducted by any physicians YES = if mentioned	Follow-up period Yes = Pro & 6months+ Yes = Retro <12months	Incidence or prevalence rates of each RRMI expressed by any ratio	Score Risk of Bias
Brown et al. 2019	0	0	1	0	N/A	1	1	1	1	N/A	5
Baker et al. 2018	1	0	1	0	N/A	1	1	1	1	N/A	6
Brown et al. 2016	0	0	1	0	N/A	1	1	1	1	N/A	5
Foch et al. 2015	1	0	1	0	N/A	1	1	1	0	N/A	5
Noehren et al. 2014	1	0	1	0	N/A	1	1	1	1	N/A	6
Foch and Milner 2014	1	0	1	0	N/A	1	1	1	N/A	N/A	5
Ferber et al. 2010	0	0	1	0	N/A	1	1	1	N/A	N/A	4
Grau et al 2008	0	0	1	0	N/A	1	1	1	N/A	N/A	4
Hamill et al. 2008	0	1	1	0	N/A	1	1	1	N/A	N/A	5
Noehren et al. 2007	0	1	1	0	N/A	1	1	1	N/A	N/A	5
Messier et al. 1995	1	0	1	0	N/A	1	1	1	N/A	N/A	5
Johnson et al., 2020	0	0	0	0	N/A	1	1	1	0	N/A	3
Bramah et al. 2018	1	0	1	0	N/A	1	1	1	N/A	N/A	5
Messier et al 1988	1	0	1	0	N/A	1	1	1	0	N(A	5
Luginick et al. 2018	1	0	1	0	N/A	1	1	1	U	N/A	5
Table S6.2: Patello femoral pain syndrome risk of bias assessment scores.
	Definition of RRMI	Study design Pro = Yes Retro = No	Description of runners or type of runners Yes = e.g. recreational	Random sample selection process Yes = Pro checking No = Retro	Loss to follow-up Yes = Pro & <20% drop out No = not reported N/A = Retro	Data collected directly from the runners always YES	Same mode of data collection always YES	Diagnosis conducted by any physicians YES = if mentioned	Follow-up period Yes = Pro & 6months+ Yes = Retro <12months	Incidence or prevalence rates of each RRMI expressed by any ratio	Score Risk of Bias
Luz et al., 2018	1	0	1	0	N/A	1	1	0	1	N/A	5
Esculier et al. 2015	1	0	1	0	N/A	1	1	0	1	N/A	5
Souza et al. 2009	1	0	0	0	N/A	1	1	1	N/A	N/A	4
Noehren et al. 2013	1	1	1	0	1	1	1	1	1	N/A	8
Liao et al., 2018	1	0	1	0	N/A	1	1	0	N/A	N/A	4
Eskofier et al. 2011	1	1	1	0	0	1	1	1	1	N/A	7
Willson et al. 2014	1	0	1	0	N/A	1	1	1	1	N/A	6
Dierks et al. 2008	1	0	1	0	0	1	1	1	N/A	N/A	5
Boldt et al., 2013	1	0	1	0	N/A	1	1	1	N/A	N/A	5
Stepanyshyn et al. 2006	1	1	1	0	0	1	1	1	1	N/A	7
Willson et al. 2011	1	0	1	0	N/A	1	1	1	N/A	N/A	5
Willson et al. 2007	1	0	1	0	N/A	1	1	1	N/A	N/A	5
Thijs et al. 2008	1	1	0	0	1	1	1	1	1	N/A	7
Duffey et al. 2000	1	0	1	0	N/A	1	1	1	N/A	N/A	5
Dierks et al. 20011	1	0	1	0	N/A	1	1	1	1	N/A	6
Noehren et al. 2012	1	0	1	0	N/A	1	1	1	1	N/A	6
Rodrigues et al., 2013	0	0	0	0	N/A	1	1	1	1	N/A	4
Johnson et al. 2020	0	0	1	0	N/A	1	1	1	1	N/A	5
Messier et al., 1991	1	0	1	0	N/A	1	1	1	1	N/A	6
Besier et al., 2009	1	0	0	0	N/A	1	1	1	N/A	N/A	4
Bazett-Jones et al., 2013	1	0	1	0	N/A	1	1	0	1	N/A	5
Cumningham et. al., 2014	0	0	1	0	N/A	1	1	1	U	N/A	4
Liao et al., 2019	1	0	1	0	N/A	1	1	0	1	N/A	5
Rees et al., 2019	1	0	1	0	N/A	1	1	1	1	N/A	6
Neal et al. 2019	1	0	1	0	N/A	1	1	0	U	N/A	4
Willy et al. 2012	1	0	1	0	N/A	1	1	1	U	N/A	5
Table S7.2: Patellar tendinopathy syndrome risk of bias assessment scores.
	Definition of RRMI	Study design Pro = Yes Retro = No	Description of runners or type of runners Yes = e.g. recreational	Random sample selection process Yes = Pro checking No = Retro	Loss to follow-up Yes = Pro & <20% drop out No = not reported N/A = Retro	Data collected directly from the runners always YES	Same mode of data collection always YES	Diagnosis conducted by any physicians YES = if mentioned	Follow-up period Yes = Pro & 6months+ Yes = Retro <12months	Incidence or prevalence rates of each RRMI expressed by any ratio	Score Risk of Bias
Grau et al., 2008	0	0	U	0	N/A	1	1	1	U	N/A	3
