# Supplementary material for: Running-Related Biomechanical Risk Factors for Overuse Injuries in Distance Runners: A Systematic Review Considering Injury Specificity and the Potentials for Future Research
Source: Sports Med. 2022 Mar 5;52(8):1863–77. doi: 10.1007/s40279-022-01666-3 (PMC9325808; doi:10.1007/s40279-022-01666-3)
Supplement: Supplementary file 3 — Supplementary file3 (XLSX 75 kb) [file 40279_2022_1666_MOESM3_ESM.xlsx]

## Sheet: SDC 3 Studies Overview
Supplementary Materials - Studies Overview Running related biomechanical risk factors for overuse injuries in distance runners: A systematic review considering injury specificity and the potentials for future research Steffen Willwacher1,3*, Markus Kurz2, Johanna Robbin1,3, Matthias Thelen3, Joseph Hamill4, Luke Kelly5, Patrick Mai3 1Department for Mechanical and Process Engineering, Offenburg Un…
Table S1: Study characteristics of the included articles per injury.
Author	Injury Type	Study Design	Population	Gender	Protocol	Setting	Running Speed	Footwear used: O = own shoe C = controlled labratory shoe B = Bare N/R = not reported	Symptoms: N/R = not reported I = current injured/ pain N = no pain/ recovered N/A = prospective	Time period: prospective = follow-up time retrospective = symptome freedom time I = 0, no symptome freedom time because currently injured N = range, or numbers if reported N/R = not reported in months
Messier et al. 1991	PFPS	R	N=20 healthy, N=16 injured	mixed	2D Video Kinematics. GRFs	Overground	self selected	N/R	I	0
Duffey et al. 2000	PFPS	R	N=70 healthy, N=99 injured	mixed	3D Kinematics, Kinetics	Treadmill	self selected	O	N/R	N/R
Stefanyshyn et al. 2006	PFPS	P	N=80 healthy, N=6 injured	mixed	3D Kinematics, Kinetics	Overground	4.0 ± 0.2 m/s	O	N/A	6
Willson et al.2008	PFPS	R	N=20 healthy, N=20 injured	females	3D Kinematics, Kinetics	Overground	3.7 ± 0.11 m/s	C	I	0
Thijs et al. 2008	PFPS	P	N=102 healthy, N=17 injured	mixed	Plantar pressure	Overground	self selected	B	N/A	6
Dierks et al. 2008	PFPS	R	N=20 heathly, N=20 injured	females	3D Kinematics	Treadmill	self selected	C	I	0
Souza et al. 2009	PFPS	R	N=20 healthy, N=21 injured	females	3D Kinematics, GRFs, EMG	Overground	3 ± 0.15 m/s	N/R	I	0
Besier et al. 2009	PFPS	R	N=27 healthy, N=16 injured	mixed	3D Kinematics, Kinetics, EMG	Overground	self selected	N/R	I	0
Willson et al. 2011	PFPS	R	N=20 healthy, N=20 injured	females	3D Kinematics, GRFs, EMG	Overground	3.52 - 3.83 m/s	C	I	0
Noehren et al. 2012	PFPS	R	N=16 healthy, N=16 injured	females	3D Kinematics, GRFs	Treadmill	3.3 m/s	C	I	0
Eskofier et al. 2011	PFPS	P	N=80 healthy, N=6 injured	mixed	3D Kinematics, Kinetics	Overground	4.0 ± 0.2 m/s	O	N/A	6
Willy et al. 2012	PFPS	R	N=18 healty (male), N=36 injured (18 male and 18 females)	mixed	3D Kinematics, Kinetics	Overground	3.35 m/s	C	I	0
Rodrigues et al. 2013	PFPS	R	N=19 healthy, N=17 injured	mixed	3D Kinematics	Treadmill	2.9 m/s	C	I	0
Boldt et al. 2013	PFPS	R	N=19 healthy, N=19 injured	females	3D Kinematics	Overground	3.52 - 3.83 m/s	C	I	0
Noehren et al. 2013	PFPS	P	N=400 healthy, N=15 injured	females	3D Kinematics, GRFs	Overground	3.7 ± 0.18 m/s	C	N/A	24
Bazett-Jones et al. 2013	PFPS	R	N=19 healthy, N=19 injured	mixed	3D Kinematics, Kinetics	Overground	self selected	N/R	I	0
Willson et al. 2014	PFPS	R	N=13 healthy, N=10 injured	females	3D Kinematics, Kinetics	Overground	3.7 ± 0.18 m/s	C	I	0
Cumningham et al. 2014	PFPS	R	N=11 healthy, N=19 injured	mixed	3D Kinematics, GRFs	Treadmill	self selected	O	I	0
Esculier et al. 2015	PFPS	R	N=20 healthy, N=21 injured	mixed	3D Kinematics, GRFs, EMG	Treadmill	self selected	O	I	0
Rees et al. 2019	PFPS	R	N=16 healthy, N=16 injured	mixed	2D Video Kinematics	Treadmill	self selected	O	I	0
Liao et al. 2018	PFPS	R	N=10 healthy, N=12 injured	females	3D Kinematics, Kinetics, EMG	Overground	2.7 ± 0.27 m/s	N/R	I	0
Luz et al. 2018	PFPS	R	N=27 healthy, N=27 injured	mixed	3D Kinematics	Treadmill	self selected	C	I	0
Bramah et al. 2018	PFPS	R	N = healthy, N = 18 injured	mixed	3D Kinematics	Treadmill	3.2 m/s	O	I	0
Liao et al. 2019	PFPS	R	N=10 healthy, N=12 injured	females	3D Kinematics, Kinetics, EMG	Overground	2.7 ± 0.27 m/s	N/R	I	0
Neal et al. 2019	PFPS	R	N=20 healthy, N=20 injured	mixed	3D Kinematics	Treadmill	3.35 m/s	O	I	0
Johnson et al. 2020	PFPS	R	N=65 healthy, N=31 injured	mixed	GRFs	Treadmill	self selected	C	I	0
Grau et al. 2008	PT	R	N=12 healthy, N=12 injured	females	3D Kinematics	Overground	3.3 ± 0.17 m/s	B	I	0
Messier et al. 1988	PF	R	N=19 healthy, N=15 injured	mixed	2D Video Kinematics	Treadmill	self selected	O	I	0
Pohl et al. 2009	PF	R	N=25 healthy, N=25 injured	females	3D Kinematics, GRFs	Overground	3.7 ± 0.19 m/s	C	N	N/R
Ribeiro et al. 2011	PF	R	N=60 healthy, N=30 current injured, N=15 previous injured	mixed	Pressure insoles	Overground	3.33 ± 0.17 m/s	C	I & N (30 acute; 15 previous history of)	acute: N/R history of: >2
Ribeiro et al. 2015	PF	R	N=30 healthy, N=30 acute, N=15 chronic	mixed	Pressure insoles	Overground	3.33 ± 0.17 m/s	C	I & N (30 acute; 15 previous history of)	acute: N/R history of: >2
Johnson et al. 2020	PF	R	N=65 healthy, N=22 injured	mixed	GRFs	Treadmill	self selected	C	I	0
Crossley et al. 1999	TSF	R	N=23 healthy, N=23 injured	males	GRFs	Overground	4 ± 0.4 m/s	N/R	N	N/R
Bennell et al. 2004	TSF	R	N=23 healthy, N=13 injured	females	GRFs	Overground	5 ± 0.4 m/s	O	N	N/R
Milner et al. 2005	TSF	R	N=25 healthy, N=25 injured	females	3D Kinematics, GRFs	Overground	3.7 ± 0.19 m/s	C	N	3-120
Milner et al. 2006	TSF	R	N=20 healthy, N=20 injured	females	3D Kinematics, Kinetics	Overground	3.7 ± 0.19 m/s	C	N	range: 3-120 averange: 48
Milner et al. 2007	TSF	R	N=23 healthy, N=23 injured	females	3D Kinematics, Kinetics	Overground	3.7 ± 0.19 m/s	C	N	35 ± 28
Pohl et al. 2008	TSF	R	N=30 healthy, N=30 injured	females	3D Kinematics, GRFs	Overground	3.7 ± 0.19 m/s	C	N	N/R
Pohl et al. 2008	TSF	R	N=30 healthy, N=30 injured	females	3D Kinematics, GRFs	Overground	3.7 ± 0.19 m/s	C	N	N/R
Meardon et al. 2015	TSF	R	N=23 healthy, N=23 injured	mixed	3D Kinematics, Kinetics	Overground	3.7 m/s	C	N/R	N/R
Johnson et al. 2020	TSF	R	N=65 healthy, N=23 injured	mixed	GRFs	Treadmill	self selected	C	I	0
Brown et al. 2019	ITBS	R	N = 20 healthy, N = 12 current injured	females	3D Kinematics, EMG	Overground/ Treadmill	self selected	C	I	0
Baker et al. 2018	ITBS	R	N = 15 healthy, N= 15 injured	mixed	3D Kinematics, EMG	Treadmill	2.74 m/s	O	I	0
Brown et al. 2016	ITBS	R	N = 20 healthy, N= 12 injured	females	3D Kinematics, Kinetics	Treadmill	3.35 ± 0.34 m/s	C	I	0
Foch et al. 2015	ITBS	R	N = 9 healthy, N= 9 current injured, N = 9 previous injured	females	3D Kinematics, Kinetics	Overground	3.5 ± 0.17 m/s	N/R	I & N	I 0 N median 20, range 2-96
Noehren et al. 2014	ITBS	R	N = 17 healthy, N= 17 injured	males	3D Kinematics, GRFs	Treadmill	3.3 m/s	C	I	0
Foch and Milner 2014	ITBS	R	N = 20 healthy, N= 20 injured	females	3D Kinematics, Kinetics	Overground	3.5 ± 0.18 m/s	C	N	1
Ferber et al. 2010	ITBS	R	N = 35 healthy, N= 35 injured	females	3D Kinematics, Kinetics	Overground	3.65 ± 0.1825 m/s	C	I	0
Hamill et al. 2008	ITBS	P	N = 17 healthy, N= 17 injured	females	3D Kinematics, GRFs	Overground	3.7 ± 0.19 m/s	C	N/A	24
Noehren et al. 2007	ITBS	P	N = 18 healthy, N= 18 injured	females	3D Kinematics, Kinetics	Overground	3.7 ± 0.19 m/s	C	N/A	24
Messier et al. 1995	ITBS	R	N = 70 healthy, N= 56 injured	mixed	2D Kinematics, GRFs	Overground/ Treadmill	self selected	O	I	0
Johnson et al. 2020	ITBS	R	N = 65 healthy, N= 28 injured	mixed	GRFs	Treadmill	self selected	O	I	0
Grau et al 2011	ITBS	R	N = 18 healthy, N= 18 injured	mixed	3D Kinematics	Overground	3.3 m/s	B	I	0
Messier et al. 1998	ITBS	R	N = 19 healthy, N= 13 injured	mixed	2D Kinematics	Treadmill	self selected	O	I	0
Bramah et al. 2018	ITBS	R	N = healthy, N = 18 injured	mixed	3D Kinematics	Treadmill	3.2 m/s	O	I	0
Luginick et al. 2018	ITBS	R	N = 30 healthy, N = 30 injured	mixed	3D Kinematics, GRFs	Overground	self selected	O	I	0
Loudon et al. 2012	MTSS	R	N = 14 healthy, N= 14 injured	mixed	3D Kinematics	Treadmill	self selected	O	I	0
Becker et al. 2017	MTSS	R	N = 21 healthy, N= 8 injured	mixed	3D Kinematics, GRFs	Overground	self selected	O	I	0
Becker et al. 2018	MTSS	P	N = 24 healthy, N= 7 injured	mixed	3D Kinematics	Treadmill	self selected	C	N/A	24
Bramah et al. 2018	MTSS	R	N = healthy, N = 18 injured	mixed	3D Kinematics	Treadmill	3.2 m/s	O	I	0
Schütte et al. 2018	MTSS	R	N = 16 healthy, N= 14 injured	mixed	Accelerometer	Overground	self selected	O	I	0
McCrory et al. 1999	AT	R	N = 58 healthy, N = 31 injured	mixed	Dynamometer, 2D Kinematics, Kinetics	Overground	self selected	O	N/R	N/R
Donoghue et al. 2008	AT	R	N = 12 healthy, N = 12 injured	mixed	3D Kinematics	Treadmill	self selected	O	N/R	N/R
Williams et al. 2008	AT	R	N = 8 injured, N = 8 healthy	mixed	3D Kinematics, Kinetics	Overground	3.35 ± 0.17 m/s	N/R	N	N/R
Azevedo et al. 2009	AT	R	N=21 healthy N = 21 injured	mixed	3D Kinematics, GRFs, EMG	Overground	self selected	C	I	0
Ryan et al. 2009	AT	R	N = 27 healthy, N = 21 injured	males	3D Kinematics	Overground	self selected	B	I	0
van Ginckel et al. 2009	AT	P	N = 129, N = 10 injured (3 bilateral), excluded = 66, N total = 63	mixed	Pressure Plate	Overground	self selected	B	N/A	2021-05-02
Baur et al 2011	AT	R	N = 30 healthy, N = 30 injured	mixed	EMG	Treadmill	3.33 m/s_x0002_	C	I	0
Wyndow et al. 2013	AT	R	N=15 injured, N =19 healthy	males	EMG, GRFs	Overground	4.00 m/s ± 0.1 m/s	C	I	0
Franettovich et al. 2014	AT	R	N = 19 healthy, N = 14 injured	males	EMG, GRFs	Overground	4.00 m/s ± 0.4 m/s _x0002_	C	I	0
Creaby et al. 2017	AT	R	N=11 healthy, N = 14 injured	males	3D Kinematics, Kinetics	Overground	4.00 m/s ± 0.4 m/s _x0002_	C	I	0
Becker et al. 2017	AT	R	N = 21 healthy, N = 13 AT injured, N = 8 injured	mixed	3D Kinematics, GRFs	Overground	self selected	O	I	0
Bramah et al. 2018	AT	R	N = healthy, N = 18 injured	mixed	3D Kinematics	Treadmill	3.2 m/s	O	I	0
Johnson et al. 2020	AT	R	N = 65 healthy, N = 21 injured	mixed	GRFs	Treadmill	self selected	C	I	0
