# Supplementary material for: Running-Related Biomechanical Risk Factors for Overuse Injuries in Distance Runners: A Systematic Review Considering Injury Specificity and the Potentials for Future Research
Source: Sports Med. 2022 Mar 5;52(8):1863–77. doi: 10.1007/s40279-022-01666-3 (PMC9325808; doi:10.1007/s40279-022-01666-3)
Supplement: Supplementary file 4 — Supplementary file4 (XLSX 123 kb) [file 40279_2022_1666_MOESM4_ESM.xlsx]

## Sheet: Achilles tendinopathy
Supplementary Materials - Studies Overview Running related biomechanical risk factors for overuse injuries in distance runners: A systematic review considering injury specificity and the potentials for future research Steffen Willwacher1,3*, Markus Kurz2, Johanna Robbin1,3, Matthias Thelen3, Joseph Hamill4, Luke Kelly5, Patrick Mai3 1Department for Mechanical and Process Engineering, Offenburg Un…
Table S1: Identified biomechnical risk factors (BRFs) for the included studies for Achilles tendinopathy.
			McCrory et al.	Donoghue et al.	Williams et al.	Azevedo et al.	Ryan et al.	van Ginckle et al.	Baur et al.	Wyndow et al.	Franettovich et al.	Creaby et al.	Becker et al.	Bramah et al.	Johnson et al.	Passed relevance filter: (1=yes; 0=no)
			1999	2008	2008	2009	2009	2009	2011	2013	2014	2016	2017	2018	2020			Legend:
Prospective (1) or retrospective (0) study			0	0	0	0	0	1	0	0	0	0	0	0	0			0	Was not possible to analyze based on the measurements performed
TRUNK		↑ Peak forward trunk lean	0	0	0	0	0	0	0	0	0	0	0	3	0	0		1	No significant difference between injured and non-injured groups
TRUNK		Forward trunk lean at touch down	0	0	0	0	0	0	0	0	0	0	0	2	0	0		2	Could have been analyzed, but was not adressed in the study
TRUNK		Trunk ipsilateral lean at touch down	0	0	0	0	0	0	0	0	0	0	0	1	0	0		3	Significant difference between injured and non-injured groups
TRUNK		Peak trunk ipsilateral lean	0	0	0	0	0	0	0	0	0	0	0	1	0	0
HIP	Sagital Plan	Hip flexion range of motion	0	0	2	1	2	0	0	0	0	1	2	2	0	0
HIP	Sagital Plan	Peak hip flexion angle	0	0	2	2	2	0	0	0	0	1	2	2	0	0
HIP	Sagital Plan	Hip flexion angle at touch down	0	0	2	1	2	0	0	0	0	2	2	2	0	0
HIP	Sagital Plan	Hip flexion angle at toe off	0	0	2	1	2	0	0	0	0	2	2	2	0	0
HIP	Frontal Plan	↓ Hip adduction range of motion	0	0	2	2	2	0	0	0	0	1	2	2	0	0
HIP/ PELVIS	Frontal Plan	↑ Peak contralateral pelvic drop	0	0	2	2	2	0	0	0	0	2	2	3	0	0
HIP/ PELVIS	Frontal Plan	Pelvis anterior tilt at touch down	0	0	2	2	2	0	0	0	0	2	2	1	0	0
HIP/ PELVIS	Frontal Plan	Peak pelvis anterior tilt	0	0	2	2	2	0	0	0	0	2	2	1	0	0
HIP	Frontal Plan	↓ Peak hip adduction angle	0	0	2	2	2	0	0	0	0	1	2	1	0	0
HIP	Frontal Plan	↑ Peak hip adduction angle	0	0	2	2	2	0	0	0	0	1	2	1	0	0
HIP	Transversal Plan	↑ Hip rotation at peak vertical GRF	0	0	2	2	0	0	0	0	0	3	2	0	0	0
HIP	Sag	Peak hip flexion moment	0	0	2	2	0	0	0	0	0	1	2	0	0	0
HIP	Frontal Plan	↑ Peak hip abduction moment	0	0	2	2	0	0	0	0	0	1	2	0	0	0
HIP	Transversal Plan	↑ Peak hip external rotation moment	0	0	2	2	0	0	0	0	0	3	2	0	0	0
HIP	Transversal Plan	Peak hip internal rotation angle	0	0	2	2	0	0	0	0	0	2	2	1	0	0
HIP	Sagital Plan	Hip flexion impulse	0	0	2	2	0	0	0	0	0	1	2	0	0	0
HIP	Frontal Plan	↑ Peak hip adduction impulse	0	0	2	2	0	0	0	0	0	3	2	0	0	0
HIP	Transversal Plan	↑ Peak hip external rotation impulse	0	0	2	2	0	0	0	0	0	3	2	0	0	0
KNEE	Sagital Plan	↑ Knee flexion range of motion	0	1	2	3	2	0	0	0	0	2	2	2	0	0
KNEE	Sagital Plan	↑ Peak knee flexion angle	0	1	2	1	2	0	0	0	0	2	2	1	0	0
KNEE	Sagital Plan	↓ Knee flexion angle at touch down	0	1	2	1	2	0	0	0	0	2	2	3	0	0
KNEE	Frontal Plan	↓ Leg abduction range of motion	0	1	2	2	2	0	0	0	0	2	2	2	0	0
KNEE	Frontal Plan	Leg abduction at touch down	0	1	2	2	2	0	0	0	0	2	2	2	0	0
KNEE	Frontal Plan	↓ Peak leg abduction	0	3	2	2	2	0	0	0	0	2	2	2	0	0
KNEE	Frontal Plan	Peak knee adduction	0	2	2	2	2	0	0	0	0	2	2	1	0	0
KNEE	Transversal Plan	Tibia rotation range of motion	0	2	2	2	1	0	0	0	0	2	2	2	0	0
KNEE	Transversal Plan	↑ Peak knee internal rotation angle	0	2	1	2	2	0	0	0	0	2	2	1	0	0
KNEE	Transversal Plan	↓ Peak knee internal rotation angle	0	2	3	2	2	0	0	0	0	2	2	1	0	0
KNEE	Transversal Plan	↑ Peak tibia internal rotation angle	0	2	1	2	2	0	0	0	0	2	2	2	0	0
KNEE	Transversal Plan	Peak tibia external rotation angle	0	2	1	2	2	0	0	0	0	2	2	2	0	0
KNEE	Transversal Plan	↑ Peak knee external rotation moment	0	0	1	2	0	0	0	0	0	2	2	0	0	0
KNEE	Transversal Plan	↓ Tibial external rotation moment	0	0	3	2	0	0	0	0	0	2	2	0	0	0
KNEE	Transversal Plan	Peak tibia internal rotation velocity	0	2	2	2	1	0	0	0	0	2	2	2	0	0
KNEE	Transversal Plan	Peak tibia external rotation velocity	0	2	2	2	1	0	0	0	0	2	2	2	0	0
KNEE	Transversal Plan	Time to peak tibia internal rotation velocity	0	2	2	2	1	0	0	0	0	2	2	2	0	0
KNEE	Transversal Plan	Time to peak tibia external rotation velocity	0	2	2	2	1	0	0	0	0	2	2	2	0	0
ANKLE	Sagital Plan	↑ Ankle flexion range of motion	0	3	2	2	1	0	0	0	0	1	2	2	0	0
ANKLE	Sagital Plan	↑ Peak ankle flexion angle	0	1	2	2	2	0	0	0	0	1	2	1	0	0
ANKLE	Sagital Plan	↑ Ankle dorsiflexion angle at touch down	0	1	2	1	2	0	0	0	0	2	2	3	0	0
ANKLE	Sagital Plan	Ankle flexion angle at toe off	0	2	2	1	2	0	0	0	0	2	2	2	0	0
ANKLE	Frontal Plan	↑ Ankle eversion range of motion	1	3	2	2	3	0	0	0	0	1	1	2	0	1
ANKLE	Frontal Plan	Ankle inversion range of motion	2	2	2	2	1	0	0	0	0	2	2	2	0	0
ANKLE	Frontal Plan	calcaneal frontal range of motion	2	1	2	2	2	0	0	0	0	2	2	2	0	0
ANKLE	Frontal Plan	Peak calcaneal inversion	2	1	2	2	2	0	0	0	0	2	2	2	0	0
ANKLE	Frontal Plan	↑ Peak rearfoot eversion angle	3	1	2	2	1	0	0	0	0	1	1	2	0	0
ANKLE	Frontal Plan	↑ Ankle eversion angle at heel off	2	2	2	2	2	0	0	0	0	2	3	2	0	0
ANKLE	Frontal Plan	↑ Ankle inversion angle at touch down	3	3	2	2	2	0	0	0	0	2	2	2	0	1
ANKLE	Frontal Plan	Ankle eversion angle at 10% stance	1	2	2	2	2	0	0	0	0	2	2	2	0	0
ANKLE		Peak ankle dorsiflexion moment	0	0	2	2	0	0	0	0	0	1	2	0	0	0
ANKLE		Peak eversion moment	2	0	2	2	0	0	0	0	0	1	2	0	0	0
ANKLE		Time to heel off	2	2	2	2	2	0	0	0	0	2	1	2	0	0
ANKLE		↓ Peak ankle flexion velocity	0	2	2	2	1	0	0	0	0	2	2	2	0	0
ANKLE		Ankle dorsiflexion impulse	0	0	2	2	0	0	0	0	0	1	2	0	0	0
ANKLE		↑ Duration of rearfoot eversion	2	2	2	2	2	0	0	0	0	2	3	2	0	0
ANKLE		↓ Time to peak ankle eversion	3	2	2	2	1	0	0	0	0	2	1	2	0	0
ANKLE		Time to peak ankle pronation velocity	1	2	2	2	1	0	0	0	0	2	2	2	0	0
ANKLE		Peak ankle eversion velocity	2	2	2	2	2	0	0	0	0	2	1	2	0	0
ANKLE		Peak ankle inversion velocity	2	2	2	2	1	0	0	0	0	2	2	2	0	0
ANKLE		↑ Peak ankle pronation velocity	3	2	2	2	1	0	0	0	0	2	2	2	0	0
ANKLE		Ankle eversion impulse	2	0	2	2	0	0	0	0	0	1	2	0	0	0
GROUND		↑ Peak vertical force	1	0	2	1	0	2	0	2	2	2	1	0	2	0
GROUND		↑ Impact peak of vertical force	1	0	2	1	0	2	0	2	2	2	2	0	2	0
GROUND		Time to peak vertical force	1	0	2	2	0	2	0	2	2	2	2	0	2	0
GROUND		Time to vertical impact peak	1	0	2	2	0	2	0	2	2	2	2	0	2	0
GROUND		↑ Vertical stiffness at initial loading.	0	0	2	0	0	0	0	0	0	0	2	0	3	0
GROUND		↑ Vertical instantaneous loading rate	2	0	2	2	0	2	0	2	2	2	2	0	1	0
GROUND		↑ Vertical average loading rate	1	0	2	1	0	2	0	2	2	2	2	0	1	0
GROUND		Average breaking force	1	0	2	2	0	0	0	2	2	2	2	0	2	0
GROUND		Average propulsion force	1	0	2	2	0	0	0	2	2	2	2	0	2	0
GROUND		↓ Peak breaking force	1	0	2	1	0	0	0	2	2	2	2	0	2	0
GROUND		Peak propulsion force	1	0	2	1	0	0	0	2	2	2	1	0	2	0
GROUND		Time to peak breaking force	1	0	2	2	0	0	0	2	2	2	2	0	2	0
GROUND		Time to peak propulsion force	1	0	2	2	0	0	0	2	2	2	2	0	2	0
GROUND		Breaking impulse	1	0	2	2	0	0	0	2	2	2	2	0	2	0
GROUND		Propulsion impulse	1	0	2	2	0	0	0	2	2	2	1	0	2	0
GROUND		↓ Posterior-anterior displacement of centre of force	0	0	2	0	0	3	0	2	2	2	2	0	0	1
GROUND		Peak medial force	1	0	2	2	0	0	0	2	2	2	2	0	2	0
GROUND		Peak lateral force	1	0	2	2	0	0	0	2	2	2	2	0	2	0
GROUND		Time to peak medial force	1	0	2	2	0	0	0	2	2	2	2	0	2	0
GROUND		Time to peak lateral force	1	0	2	2	0	0	0	2	2	2	2	0	2	0
GROUND		↓ Time to peak force at medial heel	0	0	0	0	0	3	0	0	0	2	0	0	0	1
GROUND		↑ Lateral force forefoot at forefoot flat	0	0	0	0	0	3	0	0	0	2	0	0	0	1
RUN		Stride length	2	2	2	1	2	2	0	2	2	2	2	2	2	0
RUN		Stride time	2	2	2	1	2	2	0	2	2	2	2	2	2	0
RUN		Stride frequency	2	2	2	1	2	2	0	2	2	2	2	2	2	0
MUSCLE		gluteus medius pre activation	0	0	0	1	0	0	0	0	0	0	0	0	0	0
MUSCLE		↓ gluteus medius post activation	0	0	0	3	0	0	0	0	0	0	0	0	0	0
MUSCLE		delayed GMED activation (relative to TD)	0	0	0	2	0	0	0	0	3	0	0	0	0	0
MUSCLE		shorter duration of GMED activation	0	0	0	2	0	0	0	0	3	0	0	0	0	0
MUSCLE		offset of GMED	0	0	0	2	0	0	0	0	1	0	0	0	0	0
MUSCLE		delayed GMAX activation (relative to TD)	0	0	0	0	0	0	0	0	3	0	0	0	0	0
MUSCLE		shorter duration of GMAX activation	0	0	0	0	0	0	0	0	3	0	0	0	0	0
MUSCLE		earlier GMAX offset	0	0	0	0	0	0	0	0	3	0	0	0	0	0
MUSCLE		rectus femoris pre activation	0	0	0	1	0	0	0	0	0	0	0	0	0	0
MUSCLE		↓ rectus femoris post activation	0	0	0	3	0	0	0	0	0	0	0	0	0	0
MUSCLE		biceps femoris pre activation	0	0	0	1	0	0	0	0	0	0	0	0	0	0
MUSCLE		biceps femoris post activation	0	0	0	1	0	0	0	0	0	0	0	0	0	0
MUSCLE		Tib Ant max activation	0	0	0	2	0	0	0	0	0	0	0	0	0	0
MUSCLE		↓ Tibt Ant pre activation	0	0	0	3	0	0	1	0	0	0	0	0	0	0
MUSCLE		Tibt Ant post activation	0	0	0	1	0	0	2	0	0	0	0	0	0	0
MUSCLE		Tib Ant weight acceptance	0	0	0	2	0	0	1	0	0	0	0	0	0	0
MUSCLE		Tib Ant Push off	0	0	0	2	0	0	1	0	0	0	0	0	0	0
MUSCLE		Pero long max activation	0	0	0	2	0	0	2	0	0	0	0	0	0	0
MUSCLE		Pero long pre activation	0	0	0	1	0	0	1	0	0	0	0	0	0	0
MUSCLE		↓ Pero Lon post activation	0	0	0	3	0	0	2	0	0	0	0	0	0	0
MUSCLE		↓ Pero Long activation weight acceptance	0	0	0	0	0	0	3	0	0	0	0	0	0	0
MUSCLE		Pero long push off	0	0	0	0	0	0	1	0	0	0	0	0	0	0
MUSCLE		triceps surae muscle activity	0	0	0	0	0	0	0	1	0	0	0	0	0	0
MUSCLE		lateral gastrocnemius pre activation	0	0	0	1	0	0	0	2	0	0	0	0	0	0
MUSCLE		lateral gastrocnemius post activation	0	0	0	1	0	0	0	2	0	0	0	0	0	0
MUSCLE		↓ gastrocnemius medialis pre activation	0	0	0	0	0	0	1	0	2	0	0	0	0	0
MUSCLE		↓ gastrocnemius medialis activation weight acceptance	0	0	0	0	0	0	3	0	2	0	0	0	0	0
MUSCLE		↓gastrocnemius medialis activation at push off	0	0	0	0	0	0	3	0	2	0	0	0	0	0
MUSCLE		offset timing difference Soleous & lateral head of gastrocem	0	0	0	0	0	0	0	3	0	0	0	0	0	0
MUSCLE		offset timing difference Soleous & medial head of gastrocem	0	0	0	0	0	0	0	1	0	0	0	0	0	0
MUSCLE		offset timing difference lateral head of gastrocem & medial head of gastrocem	0	0	0	0	0	0	0	1	0	0	0	0	0	0
MUSCLE		onset timing difference Soleous & lateral head of gastrocem	0	0	0	0	0	0	0	1	0	0	0	0	0	0
MUSCLE		onset timing difference Soleous & medial head of gastrocem	0	0	0	0	0	0	0	1	0	0	0	0	0	0
MUSCLE		onset timing difference lateral head of gastrocem & medial head of gastrocem	0	0	0	0	0	0	0	1	0	0	0	0	0	0

## Sheet: Medial tibial stress syndrome
Supplementary Materials - Studies Overview Running related biomechanical risk factors for overuse injuries in distance runners: A systematic review considering injury specificity and the potentials for future research Steffen Willwacher1,3*, Markus Kurz2, Johanna Robbin1,3, Matthias Thelen3, Joseph Hamill4, Luke Kelly5, Patrick Mai3 1Department for Mechanical and Process Engineering, Offenburg Un…
Table S2: Identified biomechnical risk factors (BRFs) for the included studies for Medial tibial stress syndrome.
			Loudon et al.	Becker et al.	Becker et al.	Bramah et al.	Schütte et al.	Passed relevance filter: (1=yes; 0=no)
			2012	2017	2018	2018	2018
Prospective (1) or retrospective (0) study			0	0	1	0	0			Legend:
TRUNK		Peak trunk acceleration	0	0	0	2	1	0		0	Was not possible to analyze based on the measurements performed
TRUNK		↑ Peak forward trunk lean	0	0	0	3	0	0		1	No significant difference between injured and non-injured groups
TRUNK		Forward trunk lean at touch down	0	0	0	2	0	0		2	Could have been analyzed, but was not adressed in the study
TRUNK		Trunk ipsilateral lean at touch down	0	0	0	1	0	0		3	Significant difference between injured and non-injured groups
TRUNK		Peak trunk ipsilateral lean	0	0	0	1	0	0
HIP/ PELVIS	Frontal Plan	Pelvis anterior tilt at touch down	2	2	2	1	0	0
HIP/ PELVIS	Frontal Plan	Peak pelvis anterior tilt	2	2	2	1	0	0
HIP / Pelvis	Frontal Plan	Contralateral pelvic drop at touch down	2	2	1	2	0	0
HIP / Pelvis	Frontal Plan	↑ Contralateral pelvic drop (peak joint angle during stance)	2	2	3	3	0	1
HIP / Pelvis	Frontal Plan	↑ Frontal plane pelvic tilt excursion	3	2	2	2	0	0
HIP / Pelvis	Frontal Plan	Hip adduction angle at touch down	2	2	1	2	0	0
HIP / Pelvis	Frontal Plan	↑ Peak hip adduction angle	2	2	1	3	0	0
HIP / Pelvis	Transversal Plane	Hip internal rotation angle at touch down	2	2	1	2	0	0
HIP / Pelvis	Transversal Plane	↑ Hip internal rotation angle	3	2	1	1	0	0
KNEE	Sagital Plane	↓ Peak knee flexion angle	3	2	2	1	0	0
KNEE	Sagital Plane	↓ Knee flexion angle at touch down	2	2	2	3	0	0
KNEE		↑ Peak tibia acceleration	0	0	0	0	1	0
KNEE	Frontal Plan	Peak knee adduction	2	2	2	1	0	0
KNEE	Frontal Plan	Peak knee internal rotation angle	2	2	2	1	0	0
ANKLE	Frontal Plan	↑ Peak ankle flexion angle	2	2	2	1	0	0
ANKLE	Frontal Plan	↑ Ankle dorsiflexion angle at touch down	2	2	2	3	0	0
ANKLE	Frontal Plan	Rearfoot eversion angle at touch down	2	2	1	2	0	0
ANKLE	Frontal Plan	↑ Peak rearfoot eversion angle	2	1	3	2	0	1
ANKLE	Frontal Plan	↑ Duration of rearfoot eversion angle	2	3	3	2	0	1
ANKLE	Frontal Plan	↓ Time to peak rearfoot eversion angle	2	1	2	2	0	0
ANKLE	Frontal Plan	↑ Rearfoot eversion at Heel-off (Not Toe-off)	2	3	2	2	0	0
ANKLE	Frontal Plan	↑ Ankle eversion range of motion	2	1	2	2	0	0
ANKLE	Frontal Plan	↑ Peak rearfoot eversion velocity	2	1	1	2	0	0
ANKLE		Time to heel off (Not Toe-off)	2	1	2	2	0	0
GROUND		Peak propulsion ground reaction force	0	1	0	0	0	0
GROUND		Ground reaction force propulsion impulse	0	1	0	0	0	0
GROUND		Peak vertical ground reaction force	0	1	0	0	0	0
SPATIO		Step frequency	2	2	2	2	1	0
SPATIO		Contact time	2	2	2	2	1	0

## Sheet: Tibial Stress Fractures
Supplementary Materials - Studies Overview Running related biomechanical risk factors for overuse injuries in distance runners: A systematic review considering injury specificity and the potentials for future research Steffen Willwacher1,3*, Markus Kurz2, Johanna Robbin1,3, Matthias Thelen3, Joseph Hamill4, Luke Kelly5, Patrick Mai3 1Department for Mechanical and Process Engineering, Offenburg Un…
Table S3: Identified biomechnical risk factors (BRFs) for the included studies for Tibial Stress Fractures.
			Crossley et al.	Bennell et al.	Milner et al.	Milner et al.	Milner et al.	Pohl et al.	Milner et al.	Meardon et al.	Johnsonn et al.	Passed relevance filter: (1=yes; 0=no)
			1999	2004	2005	2006	2007	2008	2010	2015	2020
Prospective (1) or retrospective (0) study			0	0	0	0	0	0	0	0	0			Legend:
HIP / Pelvis	Frontal Plan	↑ Peak hip adduction angle	0	0	0	2	2	3	3	2	0	1		0	Was not possible to analyze based on the measurements performed
HIP / Pelvis	Frontal Plan	↓ Peak hip adduction angle	0	0	0	2	2	1	1	2	0	0		1	No significant difference between injured and non-injured groups
HIP / Pelvis	Transversal Plane	↑ Peak hip internal rotation angle	0	0	0	2	2	2	1	2	0	0		2	Could have been analyzed, but was not adressed in the study
KNEE	Sagital Plane	↑ Knee flexion range of motion	0	0	0	1	1	2	2	2	0	0		3	Significant difference between injured and non-injured groups
KNEE	Sagital Plane	Knee flexion angle at touch down	0	0	0	2	1	2	2	2	0	0
KNEE	Sagital Plane	Shank angle at TD	0	0	0	2	1	2	2	2	0	0
KNEE	Frontal Plane	↑ Peak knee adduction angle	0	0	0	2	2	1	1	2	0	0
KNEE	Transversal Plane	↑ Peak knee internal rotation angle	0	0	0	2	2	1	1	2	0	0
KNEE	Transversal Plane	↑ Peak tibia internal rotation angle	0	0	0	2	2	2	1	2	0	0
KNEE		↑ Knee joint stiffness	0	0	0	1	3	2	2	2	0	0
KNEE		↑ Peak tibia acceleration	0	0	0	3	1	1	0	0	0	0
KNEE		Tibial area moment of inertia	0	0	0	1	0	0	0	0	0	0
ANKLE	Frontal Plane	↑ Peak rearfoot eversion angle	0	0	0	2	2	3	3	2	0	1
ANKLE		Ankle joint stiffness	0	0	0	1	2	2	2	2	0	0
GROUND		↑ Vertical instantaneous loading rate	2	2	2	3	2	1	2	2	1	0
GROUND		↑ Vertical average loading rate	2	2	2	3	2	1	2	2	1	0
GROUND		↑ Vertical impact peak ground reaction force (VIP)	1	1	2	1	2	2	2	2	2	0
GROUND		Time to vertical impact peak	1	1	2	2	2	2	2	2	2	0
GROUND		↑ Vertical peak ground reaction force	1	1	2	2	2	2	2	2	2	0
GROUND		Time to vertical active peak	1	1	2	2	2	2	2	2	2	0
GROUND		↓ Peak breaking ground reaction	1	1	2	2	2	2	2	2	2	0
GROUND		Time to peak horizontal breakingground reaction	1	1	2	2	2	2	2	2	2	0
GROUND		Average breaking ground reaction force	2	1	2	2	2	2	2	2	2	0
GROUND		Vertical average ground reaction force	2	1	2	2	2	2	2	2	2	0
GROUND		Peak propulsion ground reaction force	2	1	2	2	2	2	2	2	2	0
GROUND		Time to peak propulsion ground reaction force	2	1	2	2	2	2	2	2	2	0
GROUND		Average propulsive ground reaction force	2	1	2	2	2	2	2	2	2	0
GROUND		Instantaneous loading rate breaking force	2	2	2	1	2	2	2	2	2	0
GROUND		Averange loading rate breaking force	2	2	2	1	2	2	2	2	2	0
GROUND		↑ Absolute peak free moment	0	0	3	2	2	3	2	2	2	1
GROUND		↑ Peak adduction free moment	0	0	3	2	2	2	2	2	2	0
GROUND		↑ Peak braking force free moment	0	0	3	2	2	2	2	2	2	0
GROUND		↑ Net area under free moment curve	0	0	1	2	2	2	2	2	2	0
OTHERS		Vertical stiffness at initial loading	0	0	0	2	2	2	2	2	1	0
SIMULATED MODELS		↑ anterior tensile stress	0	0	0	0	0	0	0	3	0	0
SIMULATED MODELS		↑ posterior compressive stress	0	0	0	0	0	0	0	3	0	0
SIMULATED MODELS		peak tensile stress medially	0	0	0	0	0	0	0	1	0	0
SIMULATED MODELS		peak compression stress laterally	0	0	0	0	0	0	0	1	0	0
SIMULATED MODELS		peak shear stress	0	0	0	0	0	0	0	1	0	0
SIMULATED MODELS		↑ medial shear stress	0	0	0	0	0	0	0	3	0	0
SIMULATED MODELS		↑ posterior shear stress	0	0	0	0	0	0	0	3	0	0

## Sheet: Plantar fasciitis
Supplementary Materials - Studies Overview Running related biomechanical risk factors for overuse injuries in distance runners: A systematic review considering injury specificity and the potentials for future research Steffen Willwacher1,3*, Markus Kurz2, Johanna Robbin1,3, Matthias Thelen3, Joseph Hamill4, Luke Kelly5, Patrick Mai3 1Department for Mechanical and Process Engineering, Offenburg Un…
Table S4: Identified biomechnical risk factors (BRFs) for the included studies for Plantar fasciitis.
			Messier et al.	Pohl et al.	Ribeiro et al.	Ribeiro et al.	Johnson et al.	Passed relevance filter: (1=yes; 0=no)
			1988	2009	2011	2015	2020
Prospective (1) or retrospective (0) study			0	0	0	0	0			Legend:
ANKLE	Sagital Plane	↑ Peak ankle flexion angle	2	1	0	0	0	0		0	Was not possible to analyze based on the measurements performed
ANKLE	Frontal Plane	↑ Ankle Eversion ROM	1	1	0	0	0	0		1	No significant difference between injured and non-injured groups
ANKLE	Frontal Plane	↓ Time to peak eversion angle	1	1	0	0	0	0		2	Could have been analyzed, but was not adressed in the study
ANKLE	Frontal Plane	↑ Peak eversion rearfoot angle	1	1	0	0	0	0		3	Significant difference between injured and non-injured groups
ANKLE	Frontal Plane	↑ Peak pronation velocity	1	2	0	0	0	0
GROUND		↑ Vertical instantaneous loading rate	0	3	2	2	3	1
GROUND		↑ Vertical average loading rate	0	2	2	3	3	1
GROUND		↑ Vertical impact peak (VIP)	0	1	2	2	2	0
GROUND		Contact time	0	0	1	1	0	0
GROUND/PRESSURE		↑ Peak force at rearfoot	0	0	2	3	0	0
GROUND/PRESSURE		Peak force at mitfoot	0	0	2	1	0	0
GROUND/PRESSURE		Peak force at forefoot	0	0	2	1	0	0
GROUND/PRESSURE		↑ Vertical peak force at lateral heel	0	0	1	2	0	0
GROUND/PRESSURE		↑ Force time integral rearfoot	0	2	2	3	0	0
GROUND/PRESSURE		Force time integral midfoot	0	2	2	1	0	0
GROUND/PRESSURE		Force time integral forefoot	0	2	2	1	0	0
GROUND/PRESSURE		↑ Contact area rearfoot (insole pressure system)	0	0	2	3	0	0
GROUND/PRESSURE		Contact time at rearfoot (insole pressure system)	0	0	2	1	0	0
GROUND/PRESSURE		Contact time at midfoot (insole pressure system)	0	0	1	1	0	0
GROUND/PRESSURE		Contact time at forefoot (insole pressure system)	0	0	2	1	0	0
GROUND/PRESSURE		Contact area Medial rearfoot	0	0	1	2	0	0
GROUND/PRESSURE		Contact area central rearfoot	0	0	1	2	0	0
GROUND/PRESSURE		Contact area lateral rearfoot	0	0	1	2	0	0
GROUND/PRESSURE		Contact area midfoot	0	0	1	1	0	0
GROUND/PRESSURE		Contact area forefoot	0	0	2	1	0	0
GROUND/PRESSURE		Contact area Medial forefoot	0	0	1	2	0	0
GROUND/PRESSURE		Contact area lateral forefoot	0	0	1	2	0	0
GROUND/PRESSURE		Contact time Medial rearfoot	0	0	1	2	0	0
GROUND/PRESSURE		Contact time central rearfoot	0	0	1	2	0	0
GROUND/PRESSURE		Contact time lateral rearfoot	0	0	1	2	0	0
GROUND/PRESSURE		Contact time midfoot	0	0	1	2	0	0
GROUND/PRESSURE		Contact time Medial forefoot	0	0	1	2	0	0
GROUND/PRESSURE		Contact time lateral forefoot	0	0	1	2	0	0
GROUND/PRESSURE		Peak pressure Medial rearfoot	0	0	1	2	0	0
GROUND/PRESSURE		Peak pressure central rearfoot	0	0	1	2	0	0
GROUND/PRESSURE		Peak pressure lateral rearfoot	0	0	1	2	0	0
GROUND/PRESSURE		Peak pressure midfoot	0	0	1	2	0	0
GROUND/PRESSURE		Peak pressure Medial forefoot	0	0	1	2	0	0
GROUND/PRESSURE		Peak pressure lateral forefoot	0	0	1	2	0	0
GROUND/PRESSURE		Pressure time integral e Medial rearfoot	0	0	1	2	0	0
GROUND/PRESSURE		Pressure time integral central rearfoot	0	0	1	2	0	0
GROUND/PRESSURE		Pressure time integral lateral rearfoot	0	0	1	2	0	0
GROUND/PRESSURE		Pressure time integral midfoot	0	0	1	2	0	0
GROUND/PRESSURE		Pressure time integral Medial forefoot	0	0	1	2	0	0
GROUND/PRESSURE		Pressure time integral lateral forefoot	0	0	1	2	0	0
OTHER		↑ Vertical stiffness at initial loading	0	0	0	0	3	0

## Sheet: Iliotibial band syndrome 
Supplementary Materials - Studies Overview Running related biomechanical risk factors for overuse injuries in distance runners: A systematic review considering injury specificity and the potentials for future research Steffen Willwacher1,3*, Markus Kurz2, Johanna Robbin1,3, Matthias Thelen3, Joseph Hamill4, Luke Kelly5, Patrick Mai3 1Department for Mechanical and Process Engineering, Offenburg Un…
Table S5: Identified biomechnical risk factors (BRFs) for the included studies for Iliotibial band syndrome.
			Messier et al.	Messier et al.	Noehren et al.	Hamill et al.	Ferber et al.	Grau et al.	Noehren et al.	Foch et al.	Foch et al.	Brown et al.	Baker et al.	Bramah et al.	Luginick et al.	Brown et al.	Johnson et al.	Passed relevance filter: (1=yes; 0=no)
			1988	1995	2007	2008	2010	2011	2014	2014	2015	2016	2018	2018	2018	2019	2020
Prospective (1) or retrospective (0) study			0	0	1	1	0	0	0	0	0	0	0	0	0	0	0			Legend:
TRUNK	Sagital Plane	↑ Trunk ipsilateral flexion	0	0	0	0	0	0	2	1	3	2	0	1	2	2	0	0		0	Was not possible to analyze based on the measurements performed
TRUNK	Sagital Plane	↑ Peak trunk lateral flexion angle	0	0	0	0	0	0	2	1	2	2	0	2	2	2	0	0		1	No significant difference between injured and non-injured groups
TRUNK	Sagital Plane	↑ Peak forward trunk lean	0	0	0	0	0	0	2	2	2	2	0	3	2	2	0	0		2	Could have been analyzed, but was not adressed in the study
TRUNK	Sagital Plane	Forward trunk lean at touch down	0	0	0	0	0	0	2	2	2	2	0	2	2	2	0	0		3	Significant difference between injured and non-injured groups
TRUNK	Sagital Plane	Trunk ipsilateral lean at touch down	0	0	0	0	0	0	2	2	2	2	0	1	2	2	0	0
HIP/ Pelvis	Sagital Plane	↑ maximal pelvis anteversion	0	0	2	2	2	2	2	2	2	2	2	2	3	2	0	0
HIP/ Pelvis	Sagital Plane	↑ minimum pelvis anteversion	0	0	2	2	2	2	2	2	2	2	2	2	3	2	0	0
HIP/ Pelvis	Sagital Plane	Pelvis anterior tilt at touch down	0	0	2	2	2	2	2	2	2	2	2	1	2	2	0	0
HIP/ Pelvis	Sagital Plane	Peak pelvis anterior tilt	0	0	2	2	2	2	2	2	2	2	2	1	2	2	0	0
HIP/ Pelvis	Sagital Plane	↓ Peak hip flexion angle	0	0	2	2	2	1	2	2	2	2	2	2	2	2	0	0
HIP/ Pelvis	Sagital Plane	↓ Hip sagittal plane range of motion	0	0	2	2	2	1	2	2	2	2	2	2	2	2	0	0
HIP/ Pelvis	Sagital Plane	↓ Hip extension at toe off	0	0	2	2	2	2	2	2	2	2	2	2	1	2	0	0
HIP/ Pelvis	Sagital Plane	↓ Time to peak hip flexion angle	0	0	2	2	2	3	2	2	2	2	2	2	2	2	0	0
HIP/ Pelvis	Sagital Plane	Peak hip flexion angle during swing	0	0	2	2	2	2	2	2	2	2	2	2	1	0	0	0
HIP/ Pelvis	Sagital Plane	↓ Peak hip flexion velocity	0	0	2	2	2	3	2	2	2	2	2	2	2	2	0	0
HIP/ Pelvis	Sagital Plane	↓ Peak hip extension velocity	0	0	2	2	2	1	2	2	2	2	2	2	2	2	0	0
HIP/ Pelvis	Frontal Plane	↑ Peak hip adduction angles	0	0	3	2	3	1	1	1	1	1	1	1	1	2	0	1
HIP/ Pelvis	Frontal Plane	↓ Peak hip adduction angle	0	0	1	2	1	3	1	3	3	3	1	1	1	2	0	1
HIP/ Pelvis	Frontal Plane	Hip adduction angle at touch down	0	0	2	2	2	2	2	2	2	2	2	2	1	2	0	0
HIP/ Pelvis	Frontal Plane	↓ Hip frontal plane range of motion	0	0	2	2	2	3	2	2	2	2	2	2	2	2	0	0
HIP/ Pelvis	Frontal Plane	↑ Peak hip abduction moment	0	0	1	2	1	0	2	2	1	1	0	0	2	0	0	0
HIP/ Pelvis	Frontal Plane	↑ Contralateral pelvic drop angle	0	0	2	2	0	2	2	1	1	2	2	3	2	2	0	0
HIP/ Pelvis	Frontal Plane	↓ Time of peak hip adduction angle	0	0	2	2	2	1	2	2	2	2	2	2	2	2	0	0
HIP/ Pelvis	Frontal Plane	↓ Peak hip adduction velocity	0	0	2	2	2	1	2	2	2	2	2	2	2	2	0	0
HIP/ Pelvis	Frontal Plane	↓ Peak hip abduction velocity	0	0	2	2	2	3	2	2	2	2	2	2	2	2	0	0
HIP/ Pelvis	Transversal Plane	Hip rotation angle at touch down	0	0	2	2	2	2	2	2	2	2	2	2	1	2	0	0
HIP/ Pelvis	Transversal Plane	↑ Hip internal rotation angle	0	0	2	2	2	2	3	2	2	1	2	1	1	2	0	0
HIP/ Pelvis	Transversal Plane	↓ Hip internal rotation angle	0	0	2	2	2	2	1	2	2	1	2	1	3	2	0	0
HIP/ Pelvis	Transversal Plane	↑ Hip external rotation angle	0	0	2	2	2	2	1	2	2	2	2	1	1	2	0	0
HIP/ Pelvis	Transversal Plane	↓ Hip adduction angle at toe off	0	0	2	2	2	2	2	2	2	2	2	2	3	2	0	0
HIP/ Pelvis	Transversal Plane	↑ Peak hip external rotation moment	0	0	2	2	2	0	2	2	2	1	0	0	2	0	0	0
KNEE	Sagital Plane	↑ Peak knee flexion angle	2	2	1	2	1	1	2	2	2	2	2	1	1	2	0	0
KNEE	Sagital Plane	↓ Peak knee flexion angle	2	2	1	2	1	1	2	2	2	2	2	1	3	2	0	0
KNEE	Sagital Plane	↑ Knee flexion angle at touch down	2	2	1	2	2	2	2	2	2	2	2	1	1	2	0	0
KNEE	Sagital Plane	↓ Knee flexion angle at touch down	2	2	1	2	2	2	2	2	2	2	2	3	3	2	0	1
KNEE	Sagital Plane	↑ Knee flexion range of motion	2	2	2	2	2	1	2	2	2	2	2	2	2	2	0	0
KNEE	Sagital Plane	↓ Time tp peak knee flexion angle	2	2	2	2	2	1	2	2	2	2	2	2	2	2	0	0
KNEE	Sagital Plane	↓ Peak knee flexion velocity	2	2	2	2	2	3	2	2	2	2	2	2	2	2	0	0
KNEE	Sagital Plane	↑ Peak knee flexion velocity	2	2	2	2	2	1	2	2	2	2	2	2	2	2	0	0
KNEE	Sagital Plane	↓ Peak knee extension velocity	2	2	2	2	2	1	2	2	2	2	2	2	2	2	0	0
KNEE	Sagital Plane	↓ Peak knee flexion angle during swing phase	2	2	2	2	2	2	2	2	2	2	2	2	3	2	0	0
KNEE	Frontal Plane	↑ Peak knee adduction angle	2	2	2	2	2	2	3	2	2	2	3	1	1	2	0	1
KNEE	Frontal Plane	↓ Peak knee varus angle	2	2	2	2	2	2	1	2	2	2	1	1	3	2	0	0
KNEE	Frontal Plane	Peak knee adduction moment	0	2	2	2	2	0	2	1	2	2	2	0	2	2	0	0
KNEE	Transversal Plane	Knee rotation angle at touch down	2	2	2	2	2	2	2	2	2	2	2	2	1	2	0	0
KNEE	Transversal Plane	↑ Peak knee internal rotation angle	2	2	3	2	3	2	1	2	1	2	2	1	1	2	0	1
KNEE	Transversal Plane	↑ Peak tibia internal rotation angle	2	2	1	2	2	2	2	2	2	2	2	2	1	2	0	0
KNEE	Transversal Plane	↑ Peak femur external rotation	2	2	3	2	2	2	2	2	2	2	2	2	2	2	0	1
KNEE	Transversal Plane	↑ Peak knee external rotator moment	0	2	1	2	1	0	2	2	2	2	0	0	2	0	0	0
KNEE	Transversal Plane	↑ Peak knee internal rotation velocity	2	2	2	2	2	1	2	2	2	2	2	2	2	2	0	0
ANKLE	Sagital Plane	Footstrike angle at touch down	2	2	2	2	2	2	2	2	2	2	2	2	1	2	0	0
ANKLE	Sagital Plane	↑ Ankle dorsiflexion angle at touch down	2	2	2	2	2	2	2	2	2	2	2	3	1	2	0	0
ANKLE	Sagital Plane	↑ Peak ankle flexion angle	2	2	2	2	2	1	2	2	2	2	2	1	1	2	0	0
ANKLE	Sagital Plane	Ankle sagital plane range of motion	2	2	2	2	2	1	2	2	2	2	2	2	2	2	0	0
ANKLE	Sagital Plane	↓ Time to peak ankle flexion angle	2	2	2	2	2	1	2	2	2	2	2	2	2	2	0	0
ANKLE	Sagital Plane	↑ Peak ankle flexion velocity	2	2	2	2	2	1	2	2	2	2	2	2	2	2	0	0
ANKLE	Sagital Plane	↓ Peak ankle flexion velocity	2	2	2	2	2	3	2	2	2	2	2	2	2	2	0	0
ANKLE	Sagital Plane	↓ Peak ankle extension velocity	2	2	2	2	2	1	2	2	2	2	2	2	2	2	0	0
ANKLE	Sagital Plane	Ankle flexion angle at toe off	2	2	2	2	2	2	2	2	2	2	2	2	1	2	0	0
ANKLE	Frontal Plane	↑ Peak reafoot eversion angle	1	1	1	2	1	1	2	2	2	2	2	2	1	2	0	0
ANKLE	Frontal Plane	Peak rearfoot supination angle	2	2	2	2	2	2	2	2	2	2	2	2	1	2	0	0
ANKLE	Frontal Plane	↑ Rearfoot eversion at touch down	2	1	2	2	2	2	2	2	2	2	2	2	2	2	0	0
ANKLE	Frontal Plane	↑ Ankle eversion range of motion	1	1	2	2	2	1	2	2	2	2	2	2	2	2	0	0
ANKLE	Frontal Plane	Rearfoot eversion/inversion range of motion	2	2	2	2	2	1	2	2	2	2	2	2	2	2	0	0
ANKLE	Frontal Plane	↓ Time to peak eversion angle	1	1	2	2	2	1	2	2	2	2	2	2	2	2	0	0
ANKLE	Frontal Plane	↑ Time of rearfoot eversion	2	2	2	2	2	1	2	2	2	2	2	2	2	2	0	0
ANKLE	Frontal Plane	↓ Time of peak rearfoot eversion	2	2	2	2	2	1	2	2	2	2	2	2	2	2	0	0
ANKLE	Frontal Plane	↑ Peak eversion velocity	2	2	2	2	2	1	2	2	2	2	2	2	2	2	0	0
ANKLE	Frontal Plane	↑ Peak pronation velocity	1	1	2	2	2	2	2	2	2	2	2	2	2	2	0	0
ANKLE	Frontal Plane	↓ Peak rearfoot eversion velocity	2	2	2	2	2	1	2	2	2	2	2	2	2	2	0	0
ANKLE	Frontal Plane	↓ Peak rearfoot inversion velocity	2	2	2	2	2	1	2	2	2	2	2	2	2	2	0	0
ANKLE	Frontal Plane	Time to peak pronation velocity	2	1	2	2	2	2	2	2	2	2	2	2	2	2	0	0
ANKLE	Frontal Plane	↑ Peak rearfoot inversion velocity	2	3	2	2	2	2	2	2	2	2	2	2	2	2	0	0
ANKLE	Frontal Plane	↑ Rearfoot angle at touch down	2	3	2	2	2	2	2	2	2	2	2	2	2	2	0	0
ANKLE	Frontal Plane	↑ Peak rearfoot inversion moment	0	2	1	2	3	0	2	2	2	0	0	0	2	0	0	0
GROUND		↑ Vertical peak force	0	1	2	2	2	0	2	2	2	2	0	0	3	0	2	0
GROUND		↑ Vertical impact peak	0	1	2	2	2	0	2	2	2	2	0	0	2	0	2	0
GROUND		↑ Vertical instantaneous loading rate	0	1	2	2	2	0	2	2	2	2	0	0	2	0	1	0
GROUND		↑ Vertical average loading rate	0	2	2	2	2	0	2	2	2	2	0	0	2	0	1	0
GROUND		Vertical stiffness at initial loading	0	2	2	2	2	0	2	2	2	2	0	0	2	0	1	0
GROUND		↓ Peak breaking force	0	3	2	2	2	0	2	2	2	2	0	0	1	0	2	0
GROUND		Peak propulsion force	0	1	2	2	2	0	2	2	2	2	0	0	1	0	2	0
GROUND		Peak lateral force	0	1	2	2	2	0	2	2	2	2	0	0	1	0	2	0
GROUND		↑ Peak medial force	0	1	2	2	2	0	2	2	2	2	0	0	3	0	2	0
MUSCLE		↑ Gluteus maximus activation	0	0	0	0	0	0	0	0	0	0	1	0	0	2	0	0
MUSCLE		↑Gluteus medius activation	0	0	0	0	0	0	0	0	0	0	1	0	0	2	0	0
MUSCLE		Gluteus medius pre activation	0	0	0	0	0	0	0	0	0	0	2	0	0	1	0	0
MUSCLE		↑ Tensor fascia latae activation	0	0	0	0	0	0	0	0	0	0	3	0	0	2	0	0
MUSCLE		Tensor fascia latae pre activation	0	0	0	0	0	0	0	0	0	0	2	0	0	1	0	0
MUSCLE		↓Gluteus medius inital median frequency	0	0	0	0	0	0	0	0	0	0	2	0	0	3	0	0
SIMULATIONS		↑ Iliotibial strain	0	0	0	3	0	0	0	0	0	0	0	0	0	0	0	1
SIMULATIONS		↑ Iliotibial band strain rate	0	0	0	3	0	0	0	0	0	0	0	0	0	0	0	1
SPATIO		↓ Contact time	2	2	2	2	2	2	2	2	2	2	2	2	3	2	2	0

## Sheet: Patello femoral pain syndrome
Supplementary Materials - Studies Overview Running related biomechanical risk factors for overuse injuries in distance runners: A systematic review considering injury specificity and the potentials for future research Steffen Willwacher1,3*, Markus Kurz2, Johanna Robbin1,3, Matthias Thelen3, Joseph Hamill4, Luke Kelly5, Patrick Mai3 1Department for Mechanical and Process Engineering, Offenburg Un…
Table S6: Identified biomechnical risk factors (BRFs) for the included studies for Patello femoral pain syndrome.
			Messier et al.	Duffey et al.	Stefanyshyn et al.	Willson et al.	Thijs et al.	Dierks et al.	Souza et al.	Besier et al.	Willson et al.	Noehren et al.	Eskofier et al.	Willy et al.	Rodrigues et al.	Boldt et al.	Noehren et al.	Bazett-Jones et al.	Willson et al.	Cunningham et al.	Esculier et al.	Rees et al.	Liao et al.	Luz et al.	Bramah et al.	Liao et al.	Neal et al.	Johnson et al.	Passed relevance filter: (1=yes; 0=no)
			1991	2000	2006	2008	2008	2008	2009	2009	2011	2012	2011	2012	2013	2013	2013	2013	2014	2014	2015	2019	2018	2018	2018	2019	2019	2020
Prospective (1) or retrospective (0) study			0	0	1	0	1	0	0	0	0	0	1	0	0	0	1	0	0	0	0	0	0	0	0	0	0	0	0		Legend:
TRUNK	Sagital Plane	Peak trunk flexion angle	0	0	0	0	0	0	0	0	0	0	0	0	0	0	0	1	0	0	0	0	0	0	3	0	0	0	0		0	Was not possible to analyze based on the measurements performed
TRUNK	Sagital Plane	Peak contralateral trunk bending angle	0	0	0	0	0	0	0	0	0	0	0	0	0	0	0	1	0	0	0	0	0	0	1	0	0	0	0		1	No significant difference between injured and non-injured groups
TRUNK	Sagital Plane	Forward trunk lean at touch down	0	0	0	0	0	0	0	0	0	2	0	0	0	0	0	2	0	0	0	0	0	0	2	0	0	0	0		2	Could have been analyzed, but was not adressed in the study
TRUNK	Sagital Plane	Trunk ipsilateral lean at touch down	0	0	0	0	0	0	0	0	0	2	0	0	0	0	0	2	0	0	0	0	0	0	1	0	0	0	0		3	Significant difference between injured and non-injured groups
TRUNK	Sagital Plane	Peak contra lateral trunk lean angle	0	0	0	0	0	0	0	0	0	1	0	0	0	0	0	1	0	0	0	0	0	0	2	0	0	0	0
TRUNK	Sagital Plane	Peak Ipsilateral trunk bending angle	0	0	0	0	0	0	0	0	0	0	0	0	0	0	0	1	0	0	0	0	0	0	1	0	0	0	0
HIP / Pelvis	Sagital Plane	↓ Peak hip flexion angle	0	0	2	2	0	2	2	2	2	2	2	2	0	2	2	1	2	2	2	0	2	2	2	2	1	0	0
cccccc	Sagital Plane	↑ Peak anterior pelvic tilt angle	0	0	2	2	0	2	2	2	2	2	2	2	0	2	2	1	2	2	2	0	2	2	1	2	2	0	0
HIP / Pelvis	Sagital Plane	Pelvis anterior tilt at touch down	0	0	2	2	0	2	2	2	2	2	2	2	0	2	2	2	2	2	2	0	2	2	1	2	2	0	0
HIP / Pelvis	Sagital Plane	Peak hip flexion moment	0	0	2	2	0	0	2	2	2	2	0	2	0	2	2	1	2	2	2	0	2	0	0	2	0	0	0
HIP / Pelvis	Sagital Plane	↓ Peak hip extension moment	0	0	2	2	0	0	0	2	2	2	2	2	0	2	2	1	2	2	2	0	2	0	0	2	0	0	0
HIP / Pelvis	Frontal Plane	↑ Peak hip adduction angle	0	0	2	3	0	1	1	2	2	3	2	1	0	1	3	1	2	2	1	0	2	2	3	2	3	0	1
HIP / Pelvis	Frontal Plane	↓ Peak hip adduction angle	0	0	2	2	0	3	-	2	2	-	2	1	0	-	-	1	2	2	1	0	2	2	1	2	1	0	0
HIP / Pelvis	Frontal Plane	↑ Hip adduction angle at toe off	0	0	2	2	0	2	2	2	2	2	2	2	0	2	2	2	2	2	3	0	2	2	2	2	2	0	0
HIP / Pelvis	Frontal Plane	↓ Hip frontal plane range of motion	0	0	2	1	0	2	2	2	2	2	2	2	0	1	2	2	2	2	2	0	2	2	2	2	2	0	0
HIP / Pelvis	Frontal Plane	↓ Peak hip adduction range of motion during 80%-100% stance	0	0	2	2	0	2	2	2	2	2	2	2	0	2	2	2	2	2	3	0	2	2	2	2	2	0	0
HIP / Pelvis	Frontal Plane	↑ Average hip abduction moment	0	0	2	2	0	0	2	2	2	2	3	2	0	2	2	2	2	2	2	0	2	0	0	2	0	0	1
HIP / Pelvis	Frontal Plane	↑ Peak hip abduction moment	0	0	2	2	0	0	2	2	2	2	3	2	0	3	2	1	2	2	2	0	2	0	0	2	0	0	1
HIP / Pelvis	Frontal Plane	↑ Peak contralateral pelvic drop angle	0	0	2	1	0	2	2	2	2	1	2	3	0	2	2	1	2	2	1	0	2	2	3	2	2	0	1
HIP / Pelvis	Frontal Plane	Contralateral pelvic drop angle at toe off	0	0	2	2	0	2	2	2	2	2	2	2	0	2	2	2	2	2	1	0	2	2	2	2	2	0	0
HIP / Pelvis	Frontal Plane	Contralateral pelvic drop range of motion during late stance	0	0	2	2	0	2	2	2	2	2	2	2	0	2	2	2	2	2	1	0	2	2	2	2	2	0	0
HIP / Pelvis	Transversal Plane	↑ Peak hip internal rotation angle	0	0	2	3	0	1	3	2	2	3	2	1	0	1	1	1	2	2	1	0	2	2	1	2	1	0	1
HIP / Pelvis	Transversal Plane	Hip internal rotation angle at toeoff	0	0	2	2	0	2	2	2	2	2	2	2	0	2	2	2	2	2	1	0	2	2	2	2	2	0	0
HIP / Pelvis	Transversal Plane	↑ Average hip internal rotation angle during first 50% of stance	0	0	2	2	0	2	3	2	2	2	2	2	0	2	2	2	2	2	2	0	2	2	2	2	2	0	0
HIP / Pelvis	Transversal Plane	Hip rotation range of motion	0	0	2	1	0	2	2	2	2	2	2	2	0	1	2	2	2	2	2	0	2	2	2	2	2	0	0
HIP / Pelvis	Transversal Plane	Hip internal rotation range of motion during late stance	0	0	2	2	0	2	2	2	2	2	2	2	0	2	2	2	2	2	1	0	2	2	2	2	2	0	0
HIP / Pelvis	Transversal Plane	↑ Peak hip internal rotation moment	0	0	2	2	0	0	0	2	2	2	2	2	0	2	2	3	2	2	2	0	2	0	0	2	0	0	0
KNEE	Sagital Plane	↓ Knee flexion angle at touch down	0	0	2	2	0	2	0	2	2	2	2	2	2	2	2	2	2	2	2	0	2	2	3	2	2	0	0
KNEE	Sagital Plane	↑ Peak knee flexion angle	0	0	2	2	0	2	0	2	2	2	2	2	2	2	2	1	1	2	2	0	1	2	1	2	1	0	0
KNEE	Sagital Plane	↓ Peak knee flexion angle	0	0	2	2	0	2	0	2	2	2	2	2	2	2	2	1	1	2	2	0	1	2	1	2	1	0	0
KNEE	Sagital Plane	↓ Peak knee extension moment	0	0	2	1	0	0	0	3	2	2	2	2	0	2	2	1	1	2	2	0	2	2	0	2	0	0	0
KNEE	Sagital Plane	Knee extensor moment at peak knee flexion angle	0	0	2	2	0	0	0	2	2	2	2	2	0	2	2	2	2	2	2	0	1	0	0	2	0	0	0
KNEE	Frontal Plane	↑ Peak knee adduction angle	0	0	2	2	0	1	0	2	2	2	2	3	2	1	2	-	2	2	2	2	1	2	1	2	2	0	0
KNEE	Frontal Plane	↑ Peak knee abduction angle	0	0	2	2	0	1	0	2	2	2	2	1	2	-	2	3	2	2	2	2	2	2	1	2	2	0	0
KNEE	Frontal Plane	Peak femur adduction angle	0	0	2	2	0	2	0	2	2	2	2	1	2	2	2	2	2	2	2	2	2	1	2	2	2	0	0
KNEE	Frontal Plane	Peak tibial adduction angle	0	2	2	2	0	2	0	2	2	2	2	1	2	2	2	2	2	2	2	2	2	1	2	2	2	0	0
KNEE	Frontal Plane	Knee frontal plane, projection angle at peak knee flexion angle	0	0	2	2	0	2	0	2	2	2	2	2	2	2	2	2	2	2	2	1	2	2	2	2	2	0	0
KNEE	Frontal Plane	↓ Knee frontal plane range of motion	0	0	2	2	0	2	0	2	2	2	2	2	2	1	2	2	2	2	2	2	2	2	2	2	2	0	0
KNEE	Frontal Plane	Femur adduction range of motion	0	0	2	2	0	2	0	2	2	2	2	2	2	2	2	2	2	2	2	2	2	1	2	2	2	0	0
KNEE	Frontal Plane	Tibia adduction range of motion	0	0	2	2	0	2	0	2	2	2	2	2	2	2	2	2	2	2	2	2	2	1	2	2	2	0	0
KNEE	Frontal Plane	Peak knee abduction moment	0	0	1	2	0	0	0	2	2	2	2	3	0	1	2	1	2	2	2	0	2	0	0	2	0	0	0
KNEE	Frontal Plane	↑ Knee abduction impulse (Nms)	0	0	3	2	0	2	0	2	2	2	2	2	0	2	2	2	2	2	2	0	2	0	0	2	0	0	1
KNEE	Transversal Plane	Peak knee rotation angle	0	0	2	2	0	2	0	2	2	2	2	1	2	1	2	2	2	2	2	0	1	2	1	2	2	0	0
KNEE	Transversal Plane	↑ Peak knee internal rotation angle	0	0	2	2	0	2	0	2	2	2	2	1	1	2	2	1	2	2	2	0	2	2	1	2	2	0	0
KNEE	Transversal Plane	↑ Peak knee external rotation angle	0	0	2	1	0	2	0	2	2	2	2	1	2	2	2	-	2	2	2	0	2	2	1	2	2	0	0
KNEE	Transversal Plane	↑ Peak tibia internal rotation angle	0	2	2	2	0	2	0	2	2	3	2	2	1	2	2	2	2	2	2	0	2	1	2	2	2	0	0
KNEE	Transversal Plane	Peak femur internal rotation angle	0	0	2	2	0	2	0	2	2	2	2	2	2	2	2	2	2	2	2	0	2	1	2	2	2	0	0
KNEE	Transversal Plane	↓ Knee internal rotation range of motion	0	0	2	1	0	2	0	2	2	2	2	2	1	1	2	2	2	2	2	0	2	2	2	2	2	0	0
KNEE	Transversal Plane	Tibia internal rotation range of motion	0	2	2	2	0	2	0	2	2	2	2	2	1	2	2	2	2	2	2	0	2	1	2	2	2	0	0
KNEE	Transversal Plane	Time to peak knee internal rotation angle	0	0	2	2	0	2	0	2	2	2	2	2	1	2	2	2	2	2	2	0	2	2	2	2	2	0	0
KNEE	Transversal Plane	Time to peak tibia internal rotation angle	0	0	2	2	0	2	0	2	2	2	2	2	1	2	2	2	2	2	2	0	2	2	2	2	2	0	0
KNEE	Transversal Plane	Peak knee external rotation moment	0	0	2	2	0	0	0	2	2	2	2	2	2	2	2	1	2	2	2	0	2	0	0	2	0	0	0
KNEE	Transversal Plane	↑ Peak tibia acceleration	0	0	0	0	0	0	0	0	0	0	0	0	0	0	0	0	0	0	0	0	0	0	0	0	0	0	0
ANKLE	Sagital Plane	Peak forefoot dorsiflexion angle	0	0	2	2	0	2	0	0	0	1	0	2	2	0	2	2	0	2	0	0	2	2	2	2	2	0	0
ANKLE	Sagital Plane	Peak flexion flexion angle	0	0	2	2	0	2	0	2	0	2	2	2	2	2	2	2	2	2	2	0	2	2	1	2	2	0	0
ANKLE	Sagital Plane	↑ Ankle dorsiflexion angle at touch down	0	0	2	2	0	2	0	2	0	2	2	2	2	2	2	2	2	2	2	0	2	2	3	2	2	0	0
ANKLE	Frontal Plane	Peak forefoot abduction angle	0	0	2	2	0	2	0	0	0	1	0	2	2	0	2	2	0	2	0	0	2	2	2	2	2	0	0
ANKLE	Frontal Plane	↑ Peak rearfoot eversion angle	1	1	2	2	0	2	0	0	0	1	0	2	1	0	1	2	0	2	0	0	2	1	2	2	2	0	0
ANKLE	Frontal Plane	Ankle inversion angle at touch down	1	1	2	2	0	2	0	0	0	2	0	2	1	0	2	2	0	2	0	0	2	2	2	2	2	0	0
ANKLE	Frontal Plane	↑ Ankle eversion range of motion	1	1	2	2	0	2	0	0	0	2	0	2	1	0	2	2	0	2	0	0	2	1	2	2	2	0	0
ANKLE	Frontal Plane	↓ Time to peak eversion angle	1	1	2	2	0	2	0	0	0	2	0	2	1	0	2	2	0	2	0	0	2	2	2	2	2	0	0
ANKLE	Frontal Plane	↓ Pronation angle difference from touch down to first 10% of stance	0	3	2	2	0	2	0	0	0	2	0	2	2	0	2	2	0	2	0	0	2	2	2	2	2	0	0
ANKLE	Frontal Plane	Peak eversion velocity	1	1	2	2	0	2	0	0	0	2	0	2	1	0	2	2	0	2	0	0	2	2	2	2	2	0	0
ANKLE	Sagital, Frontal, Transveral Plane	↑ Coupling angle variability	2	2	2	2	0	2	2	2	2	2	2	2	2	2	2	2	2	3	2	0	2	2	2	2	2	0	0
GROUND		↓ Peak vertical ground reaction force	-	2	2	0	2	0	2	2	2	2	2	2	0	2	2	2	2	2	3	0	2	0	0	2	0	2	0
GROUND		↑ Peak vertical ground reaction force	3	1	2	1	2	0	2	2	2	2	2	2	0	2	2	2	2	2	1	0	2	0	0	2	0	2	0
GROUND		↑ Vertical impact peak	1	1	2	2	2	0	2	2	2	2	2	2	0	2	2	2	2	2	2	0	2	0	0	2	0	2	0
GROUND		↓ Vertical impact peak	1	3	2	2	2	0	2	2	2	2	2	2	0	2	2	2	2	2	2	0	2	0	0	2	0	0	0
GROUND		Peak vertical force at metatarsal 1	0	0	0	0	1	0	0	0	0	0	0	0	0	0	0	0	0	0	0	0	0	0	0	0	0	0	0
GROUND		↑ Peak vertical force at metatarsal 2	0	0	0	0	3	0	0	0	0	0	0	0	0	0	0	0	0	0	0	0	0	0	0	0	0	0	1
GROUND		↑ Peak vertical force at metatarsal 3	0	0	0	0	3	0	0	0	0	0	0	0	0	0	0	0	0	0	0	0	0	0	0	0	0	0	1
GROUND		Peak vertical force at metatarsal 4	0	0	0	0	1	0	0	0	0	0	0	0	0	0	0	0	0	0	0	0	0	0	0	0	0	0	0
GROUND		Peak vertical force at metatarsal 5	0	0	0	0	1	0	0	0	0	0	0	0	0	0	0	0	0	0	0	0	0	0	0	0	0	0	0
GROUND		Peak force at hallux	0	0	0	0	1	0	0	0	0	0	0	0	0	0	0	0	0	0	0	0	0	0	0	0	0	0	0
GROUND		Peak force at medial heel	0	0	0	0	1	0	0	0	0	0	0	0	0	0	0	0	0	0	0	0	0	0	0	0	0	0	0
GROUND		↑ Peak vertical force at lateral heel	0	0	0	0	3	0	0	0	0	2	0	0	0	0	0	0	0	0	0	0	0	0	0	0	0	0	1
GROUND		↑ Vertical ground reaction force at peak knee extension moment	0	0	2	3	0	0	0	2	2	2	2	2	0	2	2	2	2	2	2	0	2	0	0	2	0	0	0
GROUND		↑ Vertical instantaneous loading rate	2	2	2	2	2	0	2	2	2	2	2	2	0	2	2	2	2	2	1	0	2	0	0	2	0	3	0
GROUND		↑ Vertical average loading rate	1	1	2	2	2	0	2	2	2	2	2	2	0	2	2	2	2	2	1	0	2	0	0	2	0	3	0
GROUND		↓ Vertical average loading rate	-	3	2	2	2	0	2	2	2	2	2	2	0	2	2	2	2	2	1	0	2	0	0	2	0	1	0
GROUND		↑ Time to vertical impact peak	1	3	2	2	2	0	2	2	2	2	2	2	0	2	2	2	2	2	2	0	2	0	0	2	0	2	0
GROUND		↑ Time to first peak vertical force minimum	1	3	2	2	2	0	2	2	2	2	2	2	0	2	2	2	2	2	2	0	2	0	0	2	0	2	0
GROUND		↓ Time to peak vertical ground reaction force at lateral heel	0	0	0	0	3	0	0	0	0	0	0	0	0	0	0	0	0	0	0	0	0	0	0	0	0	0	1
GROUND		↓ Time to peak vertical ground reaction force at medial heel	0	0	0	0	3	0	0	0	0	0	0	0	0	0	0	0	0	0	0	0	0	0	0	0	0	0	1
GROUND		Vertical ground reaction force impulse	1	2	2	2	2	0	2	2	2	2	2	2	0	2	2	2	2	2	2	0	2	0	0	2	0	0	0
GROUND		↑ Impulse through first peak vertical force	2	3	2	2	0	0	2	2	2	2	2	2	0	2	2	2	2	2	2	0	2	0	0	2	0	2	0
GROUND		↑ Vertical stiffness at initial loading (kN/m)	0	0	2	2	0	0	0	2	2	2	2	2	0	2	2	2	2	2	2	0	2	0	0	2	0	3	0
GROUND		↓ Peak breaking ground reaction force	3	1	2	2	0	0	2	2	2	2	2	2	0	2	2	2	2	2	2	0	2	0	0	2	0	2	0
GROUND		Peak propulsion ground reaction force	1	1	2	2	0	0	2	2	2	2	2	2	0	2	2	2	2	2	2	0	2	0	0	2	0	2	0
GROUND		↓ Anterior posterior ground reaction force impulse	2	3	2	2	0	0	2	2	2	2	2	2	0	2	2	2	2	2	2	0	2	0	0	2	0	2	0
GROUND		↓ Breaking ground reaction force impulse	3	3	2	2	0	0	2	2	2	2	2	2	0	2	2	2	2	2	2	0	2	0	0	2	0	2	1
GROUND		Propulsion ground reaction force impulse	1	1	2	2	0	0	2	2	2	2	2	2	0	2	2	2	2	2	2	0	2	0	0	2	0	2	0
GROUND		↓ Peak posterior anterior displacement of centre of force	0	2	2	2	2	0	2	2	2	2	1	2	0	2	2	2	2	2	0	0	2	0	0	2	0	2	0
GROUND		Peak medial ground reaction force	1	1	2	2	0	0	2	2	2	2	2	2	0	2	2	2	2	2	2	0	2	0	0	2	0	2	0
GROUND		Peak lateral ground reaction force	1	1	2	2	0	0	2	2	2	2	2	2	0	2	2	2	2	2	2	0	2	0	0	2	0	2	0
GROUND		↑ Time to peak mediolateral ground reaction force	3	1	2	2	0	0	0	2	2	2	2	2	0	2	2	2	2	2	2	0	2	0	0	2	0	2	0
SPATIO		↑ Contact time	3	3	2	2	2	2	2	2	2	2	2	2	2	2	2	2	2	2	2	2	2	2	2	2	2	2	1
MUSCLE		Peak gluteus maximus activation	0	0	0	0	0	0	3	0	1	0	0	0	0	0	0	0	0	0	1	0	0	0	0	2	0	0	0
MUSCLE		Peak gluteus medius activation	0	0	0	0	0	0	2	0	1	0	0	0	0	0	0	0	0	0	3	0	0	0	0	2	0	0	0
MUSCLE		Averange gluteus maximum activation	0	0	0	0	0	0	2	0	1	0	0	0	0	0	0	0	0	0	1	0	0	0	0	2	0	0	0
MUSCLE		Averange gluteus medius activation	0	0	0	0	0	0	1	0	1	0	0	0	0	0	0	0	0	0	3	0	0	0	0	2	0	0	0
MUSCLE		Gluteus maximum activation time	0	0	0	0	0	0	2	0	1	0	0	0	0	0	0	0	0	0	2	0	0	0	0	2	0	0	0
MUSCLE		Shorter gluteus medius activation time (ms)	0	0	0	0	0	0	2	0	3	0	0	0	0	0	0	0	0	0	1	0	0	0	0	2	0	0	0
MUSCLE		Delayed gluteus medius activation time	0	0	0	0	0	0	2	0	1	0	0	0	0	0	0	0	0	0	2	0	0	0	0	2	0	0	0
MUSCLE		↓ Gluteus medius activation time prior to touch down	0	0	0	0	0	0	2	0	3	0	0	0	0	0	0	0	0	0	1	0	0	0	0	2	0	0	0
MUSCLE		↑ Soleus activtation time	0	0	0	0	0	0	0	0	0	0	0	0	0	0	0	0	0	0	3	0	0	0	0	2	0	0	0
MUSCLE		Peak vastus lateralis force	0	0	0	0	0	0	0	1	0	0	0	0	0	0	0	0	0	0	0	0	0	0	0	0	0	0	0
MUSCLE		Peak vastus intermedius force	0	0	0	0	0	0	0	1	0	0	0	0	0	0	0	0	0	0	0	0	0	0	0	0	0	0	0
MUSCLE		Peak semitendinosus force	0	0	0	0	0	0	0	1	0	0	0	0	0	0	0	0	0	0	0	0	0	0	0	0	0	0	0
MUSCLE		Peak semimembranosus force	0	0	0	0	0	0	0	1	0	0	0	0	0	0	0	0	0	0	0	0	0	0	0	0	0	0	0
MUSCLE		↑ Peak medial gastrocnemius force	0	0	0	0	0	0	0	3	0	0	0	0	0	0	0	0	0	0	0	0	0	0	0	0	0	0	0
SIMULATIONS		Peak patellofemoral joint stress (MPa)	0	0	0	0	0	0	0	0	0	0	0	0	0	0	0	0	1	0	0	0	0	0	0	2	0	0	0
SIMULATIONS		Patellofemoral joint stress time integral per step	0	0	0	0	0	0	0	0	0	0	0	0	0	0	0	0	1	0	0	0	0	0	0	2	0	0	0
SIMULATIONS		Patellofemoral joint stress time integral per mile	0	0	0	0	0	0	0	0	0	0	0	0	0	0	0	0	1	0	0	0	0	0	0	2	0	0	0
SIMULATIONS		↑ Peak maximum patella cartilage shear stress (MPa)	0	0	0	0	0	0	0	0	0	0	0	0	0	0	0	0	0	0	0	0	3	0	0	2	0	0	0
SIMULATIONS		↑ Peak patella cartilage hydro static pressure (MPa)	0	0	0	0	0	0	0	0	0	0	0	0	0	0	0	0	0	0	0	0	3	0	0	1	0	0	0
SIMULATIONS		Average peak cartilage stress at medial platella facet	0	0	0	0	0	0	0	0	0	0	0	0	0	0	0	0	0	0	0	0	0	0	0	1	0	0	0
SIMULATIONS		Average peak cartilage stress at lateral platella facet	0	0	0	0	0	0	0	0	0	0	0	0	0	0	0	0	0	0	0	0	0	0	0	1	0	0	0
SIMULATIONS		Patella cartilage contact area (mm²)	0	0	0	0	0	0	0	0	0	0	0	0	0	0	0	0	0	0	0	0	1	0	0	2	0	0	0
SIMULATIONS		Patella cartilage contact force (N)	0	0	0	0	0	0	0	0	0	0	0	0	0	0	0	0	0	0	0	0	1	0	0	2	0	0	0

## Sheet: Patellar tendinopathy
Supplementary Materials - Studies Overview Running related biomechanical risk factors for overuse injuries in distance runners: A systematic review considering injury specificity and the potentials for future research Steffen Willwacher1,3*, Markus Kurz2, Johanna Robbin1,3, Matthias Thelen3, Joseph Hamill4, Luke Kelly5, Patrick Mai3 1Department for Mechanical and Process Engineering, Offenburg Un…
Table S7: Identified biomechnical risk factors (BRFs) for the included studies for Patellar tendinopathy.
			Grau et al.	Passed relevance filter: (1=yes; 0=no)
			2008
Prospective (1) or retrospective (0) study			0			Legend:
HIP / Pelvis	Sagital Plane	Hip sagital range of motion	1	0
HIP / Pelvis	Sagital Plane	Peak hip flexion angle	1	0		1	No significant difference between injured and non-injured groups
HIP / Pelvis	Sagital Plane	Time to peak hip flexion angle	1	0		3	Significant difference between injured and non-injured groups
HIP / Pelvis	Sagital Plane	Peak hip flexion velocity	1	0
HIP / Pelvis	Sagital Plane	Time to peak hip flexion velocity	1	0
HIP / Pelvis	Sagital Plane	↓ Peak hip extension velocity	3	0
HIP / Pelvis	Sagital Plane	Time to peak hip extension velocity	1	0
HIP / Pelvis	Frontal Plane	Peak hip adduction angle	1	0
HIP / Pelvis	Frontal Plane	↑ Time to peak hip adduction angle	3	0
HIP / Pelvis	Frontal Plane	Hip frontal plane angle range of motion	1	0
HIP / Pelvis	Frontal Plane	Peak hip adduction velocity	1	0
HIP / Pelvis	Frontal Plane	Time to peak hip adduction velocity	1	0
HIP / Pelvis	Frontal Plane	Peak hip abduction velocity	1	0
HIP / Pelvis	Frontal Plane	Time to peak hip abduction velocity	1	0
KNEE	Sagital Plane	Peak knee flexion angle	1	0
KNEE	Sagital Plane	↓ Time to peak knee flexion angle	3	0
KNEE	Sagital Plane	Knee flexion range of motion	1	0
KNEE	Sagital Plane	↑ Peak knee flexion velocity	3	0
KNEE	Sagital Plane	↓ Time to peak knee flexion velocity	3	0
KNEE	Sagital Plane	Peak knee extension velocity	1	0
KNEE	Sagital Plane	Time to peak knee extension velocity	1	0
KNEE	Transversal Plane	Peak tibia internal rotation angle	1	0
KNEE	Transversal Plane	Tibia frontal plane angle range of motion	1	0
KNEE	Transversal Plane	Peak knee internal rotation velocity	1	0
KNEE	Transversal Plane	↓ Time to peak tibia internal rotation velocity	3	0
KNEE	Transversal Plane	↓ Time to peak tibia internal rotation angle	3	0
KNEE	Transversal Plane	Peak tibia external rotation velocity	1	0
KNEE	Transversal Plane	Time to peak tibia external rotation velocity	1	0
ANKLE	Sagital Plane	Peak ankle flexion angle	1	0
ANKLE	Sagital Plane	Time to peak ankle flexion angle	1	0
ANKLE	Sagital Plane	Ankle sagital plane range of motion	1	0
ANKLE	Sagital Plane	Peak ankle flexion velocity	1	0
ANKLE	Sagital Plane	Time to peak ankle flexion velocity	1	0
ANKLE	Sagital Plane	Peak ankle extension velocity	1	0
ANKLE	Sagital Plane	Time to peak ankle extension velocity	1	0
ANKLE	Frontal Plane	Peak ankle eversion angle	1	0
ANKLE	Frontal Plane	Time to peak ankle eversion angle	1	0
ANKLE	Frontal Plane	Ankle frontal plane angle range of motion	1	0
ANKLE	Frontal Plane	↑ Peak ankle eversion velocity	3	0
ANKLE	Frontal Plane	Time to peak ankle eversion velocity	1	0
ANKLE	Frontal Plane	Peak ankle inversion velocity	1	0
ANKLE	Frontal Plane	Time to peak ankle inversion velocity	1	0
